# Supplementary material for: Cepharanthine analogs mining and genomes of Stephania accelerate anti-coronavirus drug discovery
Source: Nat Commun. 2024 Feb 20;15:1537. doi: 10.1038/s41467-024-45690-5 (PMC10879537; doi:10.1038/s41467-024-45690-5)
Supplement: Supplementary file 4 — Supplementary Data 1 [file 41467_2024_45690_MOESM4_ESM.xlsx]

## Sheet: Sheet1
Supplementary Data 1. The concentration of drugs against different coronavirus
Drug	1st (μM)	2nd (μM)	3rd (μM)	4th (μM)	5th (μM)	6th (μM)	7th (μM)	8th (μM)	Coronavirus
Dopamine	50	25	12.5	6.25	3.125	1.563	0.781	0.391	GX_P2V
(S)-norcoclaurine	50	25	12.5	6.25	3.125	1.563	0.781	0.391	GX_P2V
Coclaurine	50	25	12.5	6.25	3.125	1.563	0.781	0.391	GX_P2V
(S)-N-methylcoclaurine	50	25	12.5	6.25	3.125	1.563	0.781	0.391	GX_P2V
(R)-N-Methylcoclaurine	50	25	12.5	6.25	3.125	1.563	0.781	0.391	GX_P2V
(S)-reticuline	50	25	12.5	6.25	3.125	1.563	0.781	0.391	GX_P2V
(S)-Scoulerine	50	25	12.5	6.25	3.125	1.563	0.781	0.391	GX_P2V
Columbamine	50	25	12.5	6.25	3.125	1.563	0.781	0.391	GX_P2V
Berberine	50	25	12.5	6.25	3.125	1.563	0.781	0.391	GX_P2V
(S)-corytuberine	50	25	12.5	6.25	3.125	1.563	0.781	0.391	GX_P2V
Magnoflorine	50	25	12.5	6.25	3.125	1.563	0.781	0.391	GX_P2V
Cepharanthine	12.5	6.25	3.125	1.563	0.781	0.391	0.195	0.098	GX_P2V
Tetrandrine	50	25	12.5	6.25	3.125	1.563	0.781	0.391	GX_P2V
Berbamine	50	25	12.5	6.25	3.125	1.563	0.781	0.391	GX_P2V
Fangchinoline	12.5	6.25	3.125	1.563	0.781	0.391	0.195	0.098	GX_P2V
Isotetrandrine	50	25	12.5	6.25	3.125	1.563	0.781	0.391	GX_P2V
Cycleanine	50	25	12.5	6.25	3.125	1.563	0.781	0.391	GX_P2V
L-curine	50	25	12.5	6.25	3.125	1.563	0.781	0.391	GX_P2V
Dauricine	50	25	12.5	6.25	3.125	1.563	0.781	0.391	GX_P2V
Daurisoline	50	25	12.5	6.25	3.125	1.563	0.781	0.391	GX_P2V
Dauriciline	50	25	12.5	6.25	3.125	1.563	0.781	0.391	GX_P2V
Coptisine	50	25	12.5	6.25	3.125	1.563	0.781	0.391	GX_P2V
Cepharanthine	50	25	12.5	6.25	3.125	1.563	0.781	0.391	SARS-CoV-2 trVLP
Tetrandrine	50	25	12.5	6.25	3.125	1.563	0.781	0.391	SARS-CoV-2 trVLP
Berbamine	50	25	12.5	6.25	3.125	1.563	0.781	0.391	SARS-CoV-2 trVLP
Fangchinoline	50	25	12.5	6.25	3.125	1.563	0.781	0.391	SARS-CoV-2 trVLP
Isotetrandrine	50	25	12.5	6.25	3.125	1.563	0.781	0.391	SARS-CoV-2 trVLP
Cycleanine	50	25	12.5	6.25	3.125	1.563	0.781	0.391	SARS-CoV-2 trVLP
Dauricine	50	25	12.5	6.25	3.125	1.563	0.781	0.391	SARS-CoV-2 trVLP
Daurisoline	50	25	12.5	6.25	3.125	1.563	0.781	0.391	SARS-CoV-2 trVLP
Cepharanthine	25	8.333	2.778	0.926	0.309	0.103	/	/	SARS-CoV-2 pseudovirus
Tetrandrine	25	8.333	2.778	0.926	0.309	0.103	/	/	SARS-CoV-2 pseudovirus
Berbamine	25	8.333	2.778	0.926	0.309	0.103	/	/	SARS-CoV-2 pseudovirus
Fangchinoline	25	8.333	2.778	0.926	0.309	0.103	/	/	SARS-CoV-2 pseudovirus
Isotetrandrine	25	8.333	2.778	0.926	0.309	0.103	/	/	SARS-CoV-2 pseudovirus
Cycleanine	25	8.333	2.778	0.926	0.309	0.103	/	/	SARS-CoV-2 pseudovirus
Dauricine	25	8.333	2.778	0.926	0.309	0.103	/	/	SARS-CoV-2 pseudovirus
Daurisoline	25	8.333	2.778	0.926	0.309	0.103	/	/	SARS-CoV-2 pseudovirus
