# Supplementary material for: Cepharanthine analogs mining and genomes of Stephania accelerate anti-coronavirus drug discovery
Source: Nat Commun. 2024 Feb 20;15:1537. doi: 10.1038/s41467-024-45690-5 (PMC10879537; doi:10.1038/s41467-024-45690-5)
Supplement: Supplementary file 6 — Source Data [file 41467_2024_45690_MOESM6_ESM.xlsx]

## Sheet: Figure 1A
Figure 1A. The phylogenetic tree inferred from orthologs of single gene families among selected plant taxa
#NEXUS
BEGIN TREES;
UTREE 1 = ((Osat: 1.712102, (Cdem: 1.524537, ((Vvin: 1.042741, (Slyc: 0.827386, Atha: 0.827386) [&95%={0.702914, 0.949112}]: 0.215354) [&95%={0.944921, 1.13732}]: 0.249284, ((Ctom: 0.876097, Prho: 0.876097) [&95%={0.768614, 0.982812}]: 0.223190, (Kuni: 1.014386, ((Acoe: 0.623572, Cchi: 0.623572) [&95%={0.501249, 0.750419}]: 0.313369, (Sjap: 0.238729, (Scep: 0.097168, Syun: 0.097168) [&95%={0.0604…
END;

## Sheet: Figure 1C
Figure 1C. Centromere informations of Near-telomere-to-telomere assembly of S. japonica
ID	Strat	End
chr1	53000000	54300000
chr2	23900000	25500000
chr3	26700000	28500000
chr4	32500000	34000000
chr5	25600000	26300000
chr6	21700000	22200000
chr7	29100000	31200000
chr8	25000000	26400000
chr9	24200000	26900000
chr10	20200000	24300000
chr11	22500000	23500000

## Sheet: Figure 1D
Figure 1D
	Stephania japonica					Stephania yunnanensis							Stephania cepharantha

## Sheet: Figure 2A
Figure 2A. Phylogenetic trees of known enzyme genes and candidate Stephania genes
NCS
(((((((ScepChr8G00204240.1:0.03231622,SjapChr7G00172010.1:0.03884483)0.8910:0.02727831,SyunChr6G00154690.1:0.02765841)1.0000:0.09601035,(SjapChr11G00262680.1:0.05870251,SjapChr11G00262690.1:0.09948958)1.0000:0.08942294)1.0000:0.06794101,(SjapChr7G00172020.1:0.12477538,(ScepChr8G00204230.1:0.04922770,(SyunChr6G00154650.1:0.00228530,SyunChr6G00154660.1:0.03295699)0.6380:0.01227241)1.0000:0.04405580…
OMT
(((((((((ScepChr4G00107960.1:0.02358154,ScepChr4G00107980.1:0.02446651)0.9790:0.01528897,SyunChr3G00060830.1:0.05601299)0.8560:0.00657424,ScepChr4G00107970.1:0.02603287)0.9950:0.02902917,SjapChr3G00091960.1:0.04392541)0.8870:0.03108540,SyunChr3G00060800.1:0.12336681)0.3600:0.01406755,(St6OMT1:0.03407302,(SjapChr3G00091970.1:0.12608396,SjapChr3G00091980.1:-0.02191729)0.8710:0.09435844)0.4060:0.028…
NMT
(((((((((((((((SyunScaf37G00317230.1:0.00000000,SyunScaf40G00308460.1:0.00000000)0.9610:0.00610249,SyunScaf38G00314740.1:0.00230087)1.0000:0.01906614,ScepChr10G00249190.1:0.01184923)0.9980:0.02587123,(SjapChr4G00117890.1:0.02217512,SjapChr4G00118080.1:0.02420169)0.9480:0.01201918)1.0000:0.07233814,(SjapChr4G00117960.1:0.02199378,(SyunScaf39G00317310.1:0.01448093,(ScepChr10G00249210.1:0.00660224,(…
CYP450
((((((((((ScepChr3G00066130.1:0.00000000,ScepChr3G00066170.1:0.00000000)0.9610:0.00263349,ScepChr3G00066200.1:0.00989261)0.6320:0.00331066,SyunChr5G00128450.1:0.02276447)1.0000:0.04474456,SjapChr8G00206270.1:0.01852727)0.6270:0.01655899,SjapChr8G00206350.1:0.08024569)0.7090:0.01531888,(ScepChr3G00066110.1:0.01642908,SjapChr8G00206290.1:0.03533076)1.0000:0.05795287)1.0000:0.16583563,(CjCYP80G2_BAF…

## Sheet: Figure 2B
Figure 2B. Collinearity among the three Stephania species, namely, Stephania japonica (Sjap), Stephania yunnanensis (Syun), and Stephania cepharantha (Scep)
	gene ID	chr	gene_start	gene_end
4OMT	ScepChr13G00291690	chr13	848302	849844
4OMT	ScepChr13G00291700	chr13	860927	862916
4OMT	ScepChr6G00142620	chr6	11824507	11835327
4OMT	SjapChr2G00059530	chr2	56539618	56542508
4OMT	SjapChr2G00059560	chr2	56617585	56618988
4OMT	SyunChr13G00304730	chr13	49099757	49101388
4OMT	SyunChr13G00304750	chr13	49121913	49123392
6OMT	ScepChr4G00107960	chr4	56815870	56823204
6OMT	ScepChr4G00107970	chr4	56836137	56851934
6OMT	ScepChr4G00107980	chr4	56836684	56838112
6OMT	SjapChr3G00091960	chr3	51797995	51799536
6OMT	SjapChr3G00091970	chr3	51804078	51804791
6OMT	SjapChr3G00091980	chr3	51806891	51808669
6OMT	SyunChr3G00060800	chr3	3992747	3994271
6OMT	SyunChr3G00060830	chr3	4014529	4029478
7OMT	ScepChr5G00112360	chr5	1056814	1059136
7OMT	ScepChr6G00151450	chr6	48113936	48124151
7OMT	SjapChr1G00001270	chr1	2008709	2012996
7OMT	SjapChr1G00001310	chr1	2027000	2031571
7OMT	SyunChr4G00083430	chr4	856729	858740
CYP80A	ScepChr3G00066110	chr3	7816028	7818151
CYP80A	ScepChr3G00066130	chr3	7868138	7870374
CYP80A	ScepChr3G00066170	chr3	7980236	7982351
CYP80A	ScepChr3G00066200	chr3	8004478	8006295
CYP80A	SjapChr8G00206270	chr8	42235860	42237617
CYP80A	SjapChr8G00206290	chr8	42298364	42300188
CYP80A	SjapChr8G00206350	chr8	42457963	42459153
CYP80A	SyunChr5G00128450	chr5	55645620	55647627
CYP80B	ScepChr13G00291630	chr13	776784	779684
CYP80B	ScepChr4G00107950	chr14	56781859	56784191
CYP80B	SjapChr2G00059460	chr2	56435980	56439230
CYP80B	SjapChr3G00091950	chr3	51682755	51684884
CYP80B	SyunChr13G00304820	chr13	49176352	49179377
CYP80B	SyunChr3G00060880	chr3	4095873	4098037
CYP80G	ScepChr10G00247330	chr10	6321097	46324737
CYP80G	SjapChr4G00109060	chr4	18455179	18462412
CYP80G	SjapChr4G00116330	chr4	47842511	47848023
CYP80G	SjapChr4G00116360	chr4	47998150	48002301
CYP80G	SyunChr11G00263450	chr11	49912436	49915184
CYP919A	ScepChr10G00247390	chr10	46387671	46388729
CYP919A	ScepChr10G00247400	chr10	46388744	46389154
CYP919A	ScepChr10G00248900	chr10	49041465	49042976
CYP919A	ScepChr8G00200450	chr8	6540576	46542092
CYP919A	SjapChr11G00260550	chr11	20764574	20767027
CYP919A	SjapChr4G00116340	chr4	47868548	47870029
CYP919A	SjapChr4G00117800	chr4	50882774	50885375
CYP919A	SjapChr9G00224560	chr9	37243327	37245410
CYP919A	SjapChr9G00224580	chr9	37263527	37265008
CYP919A	SyunChr11G00265080	chr11	52441648	52448843
CYP919A	SyunChr6G00150360	chr6	50649139	50678164
NCS	ScepChr11G00270500	chr11	48689199	48691034
NCS	ScepChr11G00270510	chr11	48700053	48700793
NCS	ScepChr11G00270540	chr11	48735037	48736585
NCS	ScepChr8G00204230	chr8	52586063	52588636
NCS	ScepChr8G00204240	chr8	52594819	52597304
NCS	SjapChr11G00262680	chr11	33158281	33165531
NCS	SjapChr11G00262690	chr11	33174755	33217889
NCS	SjapChr2G00041930	chr2	3591644	3593408
NCS	SjapChr2G00041940	chr2	3606814	3608743
NCS	SjapChr2G00041950	chr2	3625817	3635006
NCS	SjapChr2G00041960	chr2	3672861	3674518
NCS	SjapChr7G00171990	chr7	6015751	6016471
NCS	SjapChr7G00172010	chr7	6039847	6048318
NCS	SjapChr7G00172020	chr7	6077571	6079385
NCS	SyunChr6G00154650	chr6	58424279	58434522
NCS	SyunChr6G00154660	chr6	58460519	58463072
NCS	SyunChr6G00154690	chr6	58530079	58535578
NCS	SyunChr8G00181890	chr8	2496736	2498230
NCS	SyunChr8G00181930	chr8	2530604	2532092
NCS	SyunChr8G00181950	chr8	2549577	2553016
NCS	SyunChr8G00181970	chr8	2586567	2592977
NMT	ScepChr10G00249190	chr10	49638922	49645208
NMT	ScepChr10G00249210	chr10	49741423	49748446
NMT	ScepChr10G00249230	chr10	49815397	49818860
NMT	ScepChr10G00249260	chr10	49860763	49864240
NMT	ScepChr10G00249270	chr10	49866049	49869599
NMT	ScepChr10G00249350	chr10	49941854	49960273
NMT	ScepChr12G00274520	chr12	3253076	3261491
NMT	ScepChr1G00009830	chr1	9040760	9062119
NMT	ScepChr5G00119470	chr5	11241226	11256969
NMT	ScepChr8G00189810	chr8	7360356	7390272
NMT	ScepChr8G00189830	chr8	7414213	7427564
NMT	SjapChr11G00259430	chr11	17122944	17153697
NMT	SjapChr1G00007000	chr1	9636553	9639266
NMT	SjapChr3G00080330	chr3	15182016	15208570
NMT	SjapChr4G00108250	chr4	17089608	17099494
NMT	SjapChr4G00113460	chr4	38314461	38327671
NMT	SjapChr4G00113470	chr4	38332279	38337306
NMT	SjapChr4G00116800	chr4	49117721	49120559
NMT	SjapChr4G00117810	chr4	50918705	50933505
NMT	SjapChr4G00117850	chr4	51016270	51023626
NMT	SjapChr4G00117860	chr4	51033981	51041445
NMT	SjapChr4G00117890	chr4	51126831	51133369
NMT	SjapChr4G00117960	chr4	51242683	51246458
NMT	SjapChr4G00117980	chr4	51274755	51280771
NMT	SjapChr4G00118010	chr4	51345758	51358029
NMT	SjapChr4G00118080	chr4	51482222	51487184
NMT	SjapChr4G00118140	chr4	51558116	51562060
NMT	SjapChr9G00228860	chr9	45079806	45097048
NMT	SjapChr9G00228880	chr9	45130325	45149327
NMT	SjapChr9G00228920	chr9	45220858	45245345
NMT	SyunChr11G00265130	chr11	52509198	52634948
NMT	SyunChr11G00265220	chr11	52889143	52892177
NMT	SyunChr11G00265230	chr11	52895616	52899803
NMT	SyunChr11G00265280	chr11	53025885	53040254
NMT	SyunChr12G00283990	chr12	48746113	48753195
NMT	SyunChr12G00284000	chr12	48757827	48765133
NMT	SyunChr12G00284110	chr12	49112148	49118673
NMT	SyunChr12G00285000	chr12	51246096	51257341
NMT	SyunChr2G00047710	chr2	60139285	60149050
NMT	SyunChr3G00064070	chr3	9015983	9019051
NMT	SyunChr3G00064110	chr3	9176662	9180159
NMT	SyunScaf37G00317140	Scaffold37	9592	24197
NMT	SyunScaf37G00317230	Scaffold37	181692	189281
NMT	SyunScaf38G00314680	Scaffold38	238145	245300
NMT	SyunScaf38G00314740	Scaffold38	321280	328951
NMT	SyunScaf39G00317310	Scaffold39	164984	170968
NMT	SyunScaf39G00317350	Scaffold39	286603	296373
NMT	SyunScaf40G00308460	Scaffold40	298056	305572
NMT	SyunScaf40G00309210	Scaffold40	1162306	1166414
NMT	SyunScaf40G00309220	Scaffold40	1167094	1171220
NMT	SyunScaf40G00309290	Scaffold40	1233600	1240852
NMT	SyunScaf40G00309300	Scaffold40	1244143	1247315
NMT	SyunScaf40G00309320	Scaffold40	1298436	1306182
SMT	ScepChr10G00247190	chr10	46037724	46040547
SMT	ScepChr10G00247210	chr10	46086148	46088977
SMT	ScepChr10G00247220	chr10	46110409	46113233
SMT	ScepChr10G00247230	chr10	46115408	46137589
SMT	SjapChr4G00116260	chr4	47663785	47685846
SMT	SjapChr6G00152010	chr6	17540928	17544435
SMT	SyunChr11G00251390	chr11	5140334	5143809
SMT	SyunChr11G00263320	chr11	49599261	49608981

## Sheet: Figure 2E
Figure 2E. Expression of BGC genes. Circled numbers denote their locations in Panels Figure2 C and D.
gene name	gene ID	root	stem	leaf
ScCYP80B2	ScepChr13G00291630	21.68	0.73	2.7
Sc4'OMT2	ScepChr13G00291690	163.28	39.47	209.68
Sc4'OMT1	ScepChr13G00291700	36.74	10.57	21.35
ScCYP80B1	ScepChr4G00107950	383.03	23.67	56.77
Sc6OMT2	ScepChr4G00107960	562.59	136.37	313.56
Sc6OMT1	ScepChr4G00107970	76.71	4.83	19.97
Sc6OMT3	ScepChr4G00107980	29.15	7.84	29.92
SjCYP80B2	SjapChr2G00059460	20.86	5.08	3.72
Sj4'OMT1	SjapChr2G00059530	4.91	0.27	16.94
Sj4'OMT2	SjapChr2G00059560	154.52	31.38	42.06
SjCYP80B1	SjapChr3G00091950	95.54	16.83	23.32
Sj6OMT1	SjapChr3G00091960	427.72	81.15	122.84
Sj6OMT3	SjapChr3G00091970	0	0	1.25
Sj6OMT2	SjapChr3G00091980	6.26	9.81	28.25

## Sheet: Figure 2F
Figure 2F. Phylogenetic trees of known enzyme genes and candidate Stephania genes
All				orthologs
syun	28	31	31	syun	24	31	31
syun	28	31	31	syun	24	31	31			d_scep<-d_mix[d_mix$sample=="scep",] group1 <- subset(d_scep, vs == "candidate")$count group2 <- subset(d_scep, vs == "all")$count wilcox.test(group1, group2) Wilcoxon rank sum test with continuity correction data: group1 and group2 W = 5660, p-value < 2.22e-16 alternative hypothesis: true location shift is not equal to 0 d_sjap<-d_mix[d_mix$sample=="sjap",] group1 <- subset(d_sjap, vs == "candid…
syun	29	31	31	syun	21	31	31
syun	31	31	31	syun	20	31	31
syun	31	31	31	syun	25	31	31
syun	28	31	31	syun	24	31	31
syun	28	31	31	syun	25	31	31
syun	31	31	31	syun	24	31	31
syun	30	31	31	syun	22	31	31
syun	27	31	31	syun	27	31	31
syun	28	31	31	syun	24	31	31
syun	28	31	31	syun	21	31	31
syun	27	31	31	syun	27	31	31
syun	28	31	31	syun	26	31	31
syun	30	31	31	syun	27	31	31
syun	27	31	31	syun	23	31	31
syun	25	31	31	syun	24	31	31
syun	28	31	31	syun	22	31	31
syun	29	31	31	syun	24	31	31
syun	28	31	31	syun	25	31	31
syun	27	31	31	syun	20	31	31
syun	27	31	31	syun	22	31	31
syun	29	31	31	syun	24	31	31
syun	28	31	31	syun	22	31	31
syun	27	31	31	syun	21	31	31
syun	27	31	31	syun	25	31	31
syun	27	31	31	syun	23	31	31
syun	25	31	31	syun	19	31	31
syun	27	31	31	syun	22	31	31
syun	27	31	31	syun	25	31	31
syun	28	31	31	syun	28	31	31
syun	29	31	31	syun	21	31	31
syun	29	31	31	syun	29	31	31
syun	29	31	31	syun	20	31	31
syun	25	31	31	syun	23	31	31
syun	27	31	31	syun	23	31	31
syun	24	31	31	syun	23	31	31
syun	27	31	31	syun	21	31	31
syun	27	31	31	syun	26	31	31
syun	30	31	31	syun	22	31	31
syun	27	31	31	syun	26	31	31
syun	29	31	31	syun	24	31	31
syun	25	31	31	syun	25	31	31
syun	30	31	31	syun	22	31	31
syun	30	31	31	syun	21	31	31
syun	29	31	31	syun	26	31	31
syun	28	31	31	syun	22	31	31
syun	30	31	31	syun	21	31	31
syun	27	31	31	syun	19	31	31
syun	25	31	31	syun	28	31	31
syun	26	31	31	syun	23	31	31
syun	28	31	31	syun	26	31	31
syun	27	31	31	syun	21	31	31
syun	26	31	31	syun	21	31	31
syun	27	31	31	syun	23	31	31
syun	29	31	31	syun	28	31	31
syun	30	31	31	syun	22	31	31
syun	29	31	31	syun	21	31	31
syun	26	31	31	syun	24	31	31
syun	32	31	31	syun	22	31	31
syun	30	31	31	syun	19	31	31
syun	31	31	31	syun	23	31	31
syun	31	31	31	syun	25	31	31
syun	26	31	31	syun	24	31	31
syun	25	31	31	syun	21	31	31
syun	28	31	31	syun	24	31	31
syun	28	31	31	syun	22	31	31
syun	31	31	31	syun	21	31	31
syun	27	31	31	syun	23	31	31
syun	27	31	31	syun	23	31	31
syun	28	31	31	syun	21	31	31
syun	25	31	31	syun	27	31	31
syun	31	31	31	syun	23	31	31
syun	29	31	31	syun	23	31	31
syun	27	31	31	syun	20	31	31
syun	29	31	31	syun	22	31	31
syun	28	31	31	syun	22	31	31
syun	27	31	31	syun	21	31	31
syun	26	31	31	syun	22	31	31
syun	24	31	31	syun	20	31	31
syun	27	31	31	syun	27	31	31
syun	29	31	31	syun	21	31	31
syun	28	31	31	syun	22	31	31
syun	26	31	31	syun	24	31	31
syun	29	31	31	syun	24	31	31
syun	28	31	31	syun	23	31	31
syun	26	31	31	syun	28	31	31
syun	29	31	31	syun	25	31	31
syun	28	31	31	syun	27	31	31
syun	27	31	31	syun	21	31	31
syun	28	31	31	syun	23	31	31
syun	25	31	31	syun	21	31	31
syun	27	31	31	syun	21	31	31
syun	24	31	31	syun	21	31	31
syun	28	31	31	syun	21	31	31
syun	27	31	31	syun	26	31	31
syun	29	31	31	syun	23	31	31
syun	26	31	31	syun	22	31	31
syun	28	31	31	syun	25	31	31
syun	28	31	31	syun	24	31	31
syun	33	31	31	syun	26	31	31
syun	25	31	31	syun	25	31	31
syun	29	31	31	syun	20	31	31
syun	25	31	31	syun	25	31	31
syun	25	31	31	syun	23	31	31
syun	30	31	31	syun	24	31	31
syun	31	31	31	syun	25	31	31
syun	27	31	31	syun	24	31	31
syun	31	31	31	syun	23	31	31
syun	29	31	31	syun	20	31	31
syun	30	31	31	syun	24	31	31
syun	27	31	31	syun	24	31	31
syun	26	31	31	syun	21	31	31
syun	28	31	31	syun	26	31	31
syun	29	31	31	syun	23	31	31
syun	27	31	31	syun	26	31	31
syun	28	31	31	syun	23	31	31
syun	26	31	31	syun	24	31	31
syun	26	31	31	syun	24	31	31
syun	24	31	31	syun	24	31	31
syun	28	31	31	syun	18	31	31
syun	26	31	31	syun	21	31	31
syun	26	31	31	syun	23	31	31
syun	28	31	31	syun	27	31	31
syun	29	31	31	syun	26	31	31
syun	29	31	31	syun	21	31	31
syun	31	31	31	syun	22	31	31
syun	28	31	31	syun	25	31	31
syun	28	31	31	syun	23	31	31
syun	31	31	31	syun	20	31	31
syun	30	31	31	syun	25	31	31
syun	28	31	31	syun	23	31	31
syun	26	31	31	syun	25	31	31
syun	24	31	31	syun	23	31	31
syun	29	31	31	syun	19	31	31
syun	28	31	31	syun	20	31	31
syun	31	31	31	syun	26	31	31
syun	25	31	31	syun	25	31	31
syun	27	31	31	syun	24	31	31
syun	26	31	31	syun	27	31	31
syun	27	31	31	syun	25	31	31
syun	29	31	31	syun	22	31	31
syun	25	31	31	syun	23	31	31
syun	25	31	31	syun	23	31	31
syun	29	31	31	syun	24	31	31
syun	28	31	31	syun	22	31	31
syun	28	31	31	syun	25	31	31
syun	28	31	31	syun	24	31	31
syun	27	31	31	syun	26	31	31
syun	27	31	31	syun	27	31	31
syun	28	31	31	syun	21	31	31
syun	29	31	31	syun	23	31	31
syun	28	31	31	syun	23	31	31
syun	27	31	31	syun	23	31	31
syun	27	31	31	syun	27	31	31
syun	28	31	31	syun	21	31	31
syun	28	31	31	syun	27	31	31
syun	30	31	31	syun	26	31	31
syun	29	31	31	syun	20	31	31
syun	29	31	31	syun	21	31	31
syun	27	31	31	syun	24	31	31
syun	26	31	31	syun	27	31	31
syun	31	31	31	syun	24	31	31
syun	29	31	31	syun	22	31	31
syun	25	31	31	syun	23	31	31
syun	30	31	31	syun	22	31	31
syun	29	31	31	syun	24	31	31
syun	23	31	31	syun	21	31	31
syun	24	31	31	syun	23	31	31
syun	31	31	31	syun	24	31	31
syun	29	31	31	syun	22	31	31
syun	29	31	31	syun	25	31	31
syun	30	31	31	syun	24	31	31
syun	27	31	31	syun	23	31	31
syun	28	31	31	syun	19	31	31
syun	30	31	31	syun	23	31	31
syun	28	31	31	syun	23	31	31
syun	28	31	31	syun	20	31	31
syun	27	31	31	syun	23	31	31
syun	27	31	31	syun	21	31	31
syun	26	31	31	syun	26	31	31
syun	29	31	31	syun	21	31	31
syun	22	31	31	syun	23	31	31
syun	30	31	31	syun	24	31	31
syun	30	31	31	syun	23	31	31
syun	27	31	31	syun	25	31	31
syun	29	31	31	syun	21	31	31
syun	29	31	31	syun	25	31	31
syun	27	31	31	syun	24	31	31
syun	25	31	31	syun	24	31	31
syun	29	31	31	syun	23	31	31
syun	27	31	31	syun	21	31	31
syun	25	31	31	syun	21	31	31
syun	31	31	31	syun	25	31	31
syun	30	31	31	syun	26	31	31
syun	29	31	31	syun	25	31	31
syun	29	31	31	syun	23	31	31
syun	27	31	31	syun	20	31	31
syun	31	31	31	syun	23	31	31
syun	24	31	31	syun	19	31	31
syun	30	31	31	syun	26	31	31
syun	30	31	31	syun	24	31	31
syun	31	31	31	syun	25	31	31
syun	30	31	31	syun	26	31	31
syun	31	31	31	syun	21	31	31
syun	27	31	31	syun	25	31	31
syun	31	31	31	syun	24	31	31
syun	28	31	31	syun	22	31	31
syun	30	31	31	syun	24	31	31
syun	31	31	31	syun	25	31	31
syun	29	31	31	syun	22	31	31
syun	27	31	31	syun	25	31	31
syun	27	31	31	syun	24	31	31
syun	26	31	31	syun	24	31	31
syun	26	31	31	syun	21	31	31
syun	25	31	31	syun	26	31	31
syun	30	31	31	syun	22	31	31
syun	29	31	31	syun	22	31	31
syun	26	31	31	syun	22	31	31
syun	28	31	31	syun	22	31	31
syun	26	31	31	syun	26	31	31
syun	31	31	31	syun	21	31	31
syun	31	31	31	syun	24	31	31
syun	29	31	31	syun	23	31	31
syun	27	31	31	syun	22	31	31
syun	28	31	31	syun	24	31	31
syun	29	31	31	syun	22	31	31
syun	31	31	31	syun	24	31	31
syun	33	31	31	syun	22	31	31
syun	25	31	31	syun	23	31	31
syun	29	31	31	syun	24	31	31
syun	26	31	31	syun	23	31	31
syun	24	31	31	syun	20	31	31
syun	27	31	31	syun	21	31	31
syun	28	31	31	syun	22	31	31
syun	28	31	31	syun	19	31	31
syun	27	31	31	syun	21	31	31
syun	27	31	31	syun	24	31	31
syun	28	31	31	syun	20	31	31
syun	30	31	31	syun	23	31	31
syun	30	31	31	syun	26	31	31
syun	28	31	31	syun	26	31	31
syun	27	31	31	syun	20	31	31
syun	31	31	31	syun	23	31	31
syun	29	31	31	syun	26	31	31
syun	28	31	31	syun	21	31	31
syun	25	31	31	syun	25	31	31
syun	25	31	31	syun	23	31	31
syun	31	31	31	syun	24	31	31
syun	28	31	31	syun	23	31	31
syun	26	31	31	syun	23	31	31
syun	29	31	31	syun	26	31	31
syun	30	31	31	syun	23	31	31
syun	29	31	31	syun	23	31	31
syun	30	31	31	syun	25	31	31
syun	28	31	31	syun	23	31	31
syun	25	31	31	syun	21	31	31
syun	29	31	31	syun	19	31	31
syun	26	31	31	syun	26	31	31
syun	26	31	31	syun	22	31	31
syun	29	31	31	syun	22	31	31
syun	27	31	31	syun	23	31	31
syun	29	31	31	syun	24	31	31
syun	24	31	31	syun	21	31	31
syun	29	31	31	syun	25	31	31
syun	29	31	31	syun	24	31	31
syun	25	31	31	syun	27	31	31
syun	29	31	31	syun	21	31	31
syun	30	31	31	syun	22	31	31
syun	29	31	31	syun	24	31	31
syun	28	31	31	syun	24	31	31
syun	28	31	31	syun	19	31	31
syun	30	31	31	syun	24	31	31
syun	27	31	31	syun	24	31	31
syun	27	31	31	syun	22	31	31
syun	25	31	31	syun	26	31	31
syun	28	31	31	syun	20	31	31
syun	25	31	31	syun	21	31	31
syun	27	31	31	syun	21	31	31
syun	31	31	31	syun	22	31	31
syun	30	31	31	syun	23	31	31
syun	28	31	31	syun	22	31	31
syun	31	31	31	syun	26	31	31
syun	29	31	31	syun	26	31	31
syun	26	31	31	syun	23	31	31
syun	32	31	31	syun	23	31	31
syun	30	31	31	syun	24	31	31
syun	32	31	31	syun	26	31	31
syun	27	31	31	syun	22	31	31
syun	28	31	31	syun	23	31	31
syun	31	31	31	syun	24	31	31
syun	27	31	31	syun	23	31	31
syun	28	31	31	syun	27	31	31
syun	30	31	31	syun	23	31	31
syun	25	31	31	syun	24	31	31
syun	25	31	31	syun	21	31	31
syun	27	31	31	syun	23	31	31
syun	28	31	31	syun	25	31	31
syun	25	31	31	syun	22	31	31
syun	30	31	31	syun	24	31	31
syun	25	31	31	syun	27	31	31
syun	26	31	31	syun	23	31	31
syun	28	31	31	syun	23	31	31
syun	31	31	31	syun	19	31	31
syun	28	31	31	syun	24	31	31
syun	25	31	31	syun	23	31	31
syun	28	31	31	syun	23	31	31
syun	29	31	31	syun	26	31	31
syun	29	31	31	syun	23	31	31
syun	24	31	31	syun	21	31	31
syun	29	31	31	syun	23	31	31
syun	28	31	31	syun	20	31	31
syun	27	31	31	syun	23	31	31
syun	30	31	31	syun	24	31	31
syun	27	31	31	syun	21	31	31
syun	27	31	31	syun	21	31	31
syun	25	31	31	syun	22	31	31
syun	29	31	31	syun	23	31	31
syun	29	31	31	syun	25	31	31
syun	29	31	31	syun	21	31	31
syun	29	31	31	syun	22	31	31
syun	27	31	31	syun	24	31	31
syun	27	31	31	syun	18	31	31
syun	30	31	31	syun	24	31	31
syun	31	31	31	syun	24	31	31
syun	29	31	31	syun	23	31	31
syun	28	31	31	syun	23	31	31
syun	29	31	31	syun	22	31	31
syun	29	31	31	syun	25	31	31
syun	29	31	31	syun	22	31	31
syun	31	31	31	syun	25	31	31
syun	30	31	31	syun	22	31	31
syun	28	31	31	syun	21	31	31
syun	28	31	31	syun	23	31	31
syun	31	31	31	syun	23	31	31
syun	27	31	31	syun	22	31	31
syun	28	31	31	syun	23	31	31
syun	30	31	31	syun	24	31	31
syun	28	31	31	syun	23	31	31
syun	27	31	31	syun	24	31	31
syun	30	31	31	syun	20	31	31
syun	29	31	31	syun	22	31	31
syun	31	31	31	syun	26	31	31
syun	24	31	31	syun	22	31	31
syun	28	31	31	syun	26	31	31
syun	25	31	31	syun	22	31	31
syun	28	31	31	syun	24	31	31
syun	29	31	31	syun	25	31	31
syun	26	31	31	syun	26	31	31
syun	34	31	31	syun	24	31	31
syun	32	31	31	syun	24	31	31
syun	28	31	31	syun	19	31	31
syun	28	31	31	syun	26	31	31
syun	31	31	31	syun	26	31	31
syun	28	31	31	syun	23	31	31
syun	29	31	31	syun	22	31	31
syun	29	31	31	syun	23	31	31
syun	31	31	31	syun	23	31	31
syun	27	31	31	syun	25	31	31
syun	26	31	31	syun	22	31	31
syun	27	31	31	syun	23	31	31
syun	29	31	31	syun	22	31	31
syun	27	31	31	syun	22	31	31
syun	29	31	31	syun	23	31	31
syun	26	31	31	syun	21	31	31
syun	28	31	31	syun	23	31	31
syun	27	31	31	syun	22	31	31
syun	31	31	31	syun	22	31	31
syun	29	31	31	syun	22	31	31
syun	31	31	31	syun	21	31	31
syun	29	31	31	syun	24	31	31
syun	25	31	31	syun	27	31	31
syun	26	31	31	syun	24	31	31
syun	27	31	31	syun	22	31	31
syun	31	31	31	syun	23	31	31
syun	26	31	31	syun	24	31	31
syun	29	31	31	syun	24	31	31
syun	29	31	31	syun	25	31	31
syun	31	31	31	syun	22	31	31
syun	29	31	31	syun	25	31	31
syun	30	31	31	syun	24	31	31
syun	30	31	31	syun	23	31	31
syun	24	31	31	syun	23	31	31
syun	29	31	31	syun	25	31	31
syun	27	31	31	syun	25	31	31
syun	27	31	31	syun	20	31	31
syun	27	31	31	syun	23	31	31
syun	28	31	31	syun	21	31	31
syun	27	31	31	syun	23	31	31
syun	27	31	31	syun	25	31	31
syun	23	31	31	syun	24	31	31
syun	28	31	31	syun	22	31	31
syun	30	31	31	syun	26	31	31
syun	26	31	31	syun	25	31	31
syun	26	31	31	syun	21	31	31
syun	27	31	31	syun	25	31	31
syun	25	31	31	syun	27	31	31
syun	27	31	31	syun	25	31	31
syun	29	31	31	syun	23	31	31
syun	28	31	31	syun	24	31	31
syun	30	31	31	syun	23	31	31
syun	29	31	31	syun	24	31	31
syun	29	31	31	syun	23	31	31
syun	20	31	31	syun	25	31	31
syun	27	31	31	syun	22	31	31
syun	27	31	31	syun	24	31	31
syun	26	31	31	syun	21	31	31
syun	28	31	31	syun	26	31	31
syun	27	31	31	syun	26	31	31
syun	29	31	31	syun	25	31	31
syun	28	31	31	syun	25	31	31
syun	27	31	31	syun	25	31	31
syun	27	31	31	syun	21	31	31
syun	28	31	31	syun	19	31	31
syun	26	31	31	syun	23	31	31
syun	27	31	31	syun	26	31	31
syun	26	31	31	syun	19	31	31
syun	29	31	31	syun	25	31	31
syun	26	31	31	syun	19	31	31
syun	26	31	31	syun	20	31	31
syun	22	31	31	syun	23	31	31
syun	30	31	31	syun	21	31	31
syun	29	31	31	syun	23	31	31
syun	25	31	31	syun	23	31	31
syun	28	31	31	syun	22	31	31
syun	29	31	31	syun	22	31	31
syun	28	31	31	syun	25	31	31
syun	25	31	31	syun	26	31	31
syun	29	31	31	syun	22	31	31
syun	26	31	31	syun	22	31	31
syun	26	31	31	syun	25	31	31
syun	29	31	31	syun	23	31	31
syun	27	31	31	syun	28	31	31
syun	29	31	31	syun	21	31	31
syun	27	31	31	syun	23	31	31
syun	25	31	31	syun	20	31	31
syun	29	31	31	syun	25	31	31
syun	31	31	31	syun	25	31	31
syun	30	31	31	syun	19	31	31
syun	28	31	31	syun	22	31	31
syun	27	31	31	syun	22	31	31
syun	26	31	31	syun	26	31	31
syun	27	31	31	syun	24	31	31
syun	29	31	31	syun	23	31	31
syun	29	31	31	syun	22	31	31
syun	27	31	31	syun	25	31	31
syun	29	31	31	syun	26	31	31
syun	30	31	31	syun	27	31	31
syun	24	31	31	syun	23	31	31
syun	29	31	31	syun	21	31	31
syun	26	31	31	syun	20	31	31
syun	31	31	31	syun	23	31	31
syun	26	31	31	syun	22	31	31
syun	27	31	31	syun	24	31	31
syun	26	31	31	syun	23	31	31
syun	27	31	31	syun	20	31	31
syun	28	31	31	syun	25	31	31
syun	25	31	31	syun	20	31	31
syun	28	31	31	syun	22	31	31
syun	28	31	31	syun	19	31	31
syun	28	31	31	syun	22	31	31
syun	27	31	31	syun	24	31	31
syun	31	31	31	syun	20	31	31
syun	29	31	31	syun	24	31	31
syun	30	31	31	syun	21	31	31
syun	30	31	31	syun	21	31	31
syun	28	31	31	syun	24	31	31
syun	28	31	31	syun	22	31	31
syun	28	31	31	syun	26	31	31
syun	26	31	31	syun	22	31	31
syun	29	31	31	syun	20	31	31
syun	28	31	31	syun	23	31	31
syun	27	31	31	syun	23	31	31
syun	31	31	31	syun	27	31	31
syun	26	31	31	syun	22	31	31
syun	29	31	31	syun	22	31	31
syun	26	31	31	syun	25	31	31
syun	25	31	31	syun	20	31	31
syun	30	31	31	syun	23	31	31
syun	28	31	31	syun	22	31	31
syun	28	31	31	syun	24	31	31
syun	29	31	31	syun	23	31	31
syun	26	31	31	syun	25	31	31
syun	28	31	31	syun	22	31	31
syun	29	31	31	syun	22	31	31
syun	31	31	31	syun	22	31	31
syun	30	31	31	syun	22	31	31
syun	23	31	31	syun	27	31	31
syun	27	31	31	syun	23	31	31
syun	32	31	31	syun	22	31	31
syun	27	31	31	syun	27	31	31
syun	31	31	31	syun	24	31	31
syun	29	31	31	syun	27	31	31
syun	27	31	31	syun	22	31	31
syun	32	31	31	syun	27	31	31
syun	28	31	31	syun	26	31	31
syun	29	31	31	syun	24	31	31
syun	31	31	31	syun	22	31	31
syun	29	31	31	syun	22	31	31
syun	26	31	31	syun	23	31	31
syun	29	31	31	syun	23	31	31
syun	26	31	31	syun	25	31	31
syun	30	31	31	syun	25	31	31
syun	31	31	31	syun	25	31	31
syun	32	31	31	syun	25	31	31
syun	27	31	31	syun	23	31	31
syun	30	31	31	syun	25	31	31
syun	29	31	31	syun	25	31	31
syun	32	31	31	syun	24	31	31
syun	29	31	31	syun	24	31	31
syun	27	31	31	syun	24	31	31
syun	28	31	31	syun	23	31	31
syun	27	31	31	syun	21	31	31
syun	31	31	31	syun	22	31	31
syun	29	31	31	syun	21	31	31
syun	29	31	31	syun	27	31	31
syun	25	31	31	syun	23	31	31
syun	29	31	31	syun	24	31	31
syun	25	31	31	syun	22	31	31
syun	26	31	31	syun	22	31	31
syun	27	31	31	syun	23	31	31
syun	28	31	31	syun	23	31	31
syun	30	31	31	syun	27	31	31
syun	29	31	31	syun	23	31	31
syun	30	31	31	syun	23	31	31
syun	29	31	31	syun	23	31	31
syun	30	31	31	syun	23	31	31
syun	27	31	31	syun	26	31	31
syun	28	31	31	syun	21	31	31
syun	27	31	31	syun	24	31	31
syun	28	31	31	syun	24	31	31
syun	24	31	31	syun	26	31	31
syun	27	31	31	syun	25	31	31
syun	28	31	31	syun	24	31	31
syun	22	31	31	syun	27	31	31
syun	30	31	31	syun	27	31	31
syun	29	31	31	syun	25	31	31
syun	26	31	31	syun	23	31	31
syun	32	31	31	syun	26	31	31
syun	27	31	31	syun	24	31	31
syun	28	31	31	syun	23	31	31
syun	29	31	31	syun	22	31	31
syun	32	31	31	syun	22	31	31
syun	25	31	31	syun	21	31	31
syun	27	31	31	syun	26	31	31
syun	27	31	31	syun	21	31	31
syun	30	31	31	syun	23	31	31
syun	28	31	31	syun	24	31	31
syun	28	31	31	syun	23	31	31
syun	27	31	31	syun	23	31	31
syun	26	31	31	syun	23	31	31
syun	33	31	31	syun	22	31	31
syun	29	31	31	syun	23	31	31
syun	27	31	31	syun	24	31	31
syun	31	31	31	syun	21	31	31
syun	29	31	31	syun	23	31	31
syun	29	31	31	syun	21	31	31
syun	31	31	31	syun	22	31	31
syun	30	31	31	syun	22	31	31
syun	28	31	31	syun	23	31	31
syun	26	31	31	syun	25	31	31
syun	29	31	31	syun	21	31	31
syun	28	31	31	syun	26	31	31
syun	27	31	31	syun	24	31	31
syun	27	31	31	syun	26	31	31
syun	26	31	31	syun	24	31	31
syun	30	31	31	syun	22	31	31
syun	27	31	31	syun	25	31	31
syun	29	31	31	syun	19	31	31
syun	29	31	31	syun	21	31	31
syun	26	31	31	syun	23	31	31
syun	30	31	31	syun	26	31	31
syun	28	31	31	syun	26	31	31
syun	32	31	31	syun	22	31	31
syun	27	31	31	syun	25	31	31
syun	28	31	31	syun	25	31	31
syun	30	31	31	syun	22	31	31
syun	24	31	31	syun	20	31	31
syun	29	31	31	syun	23	31	31
syun	28	31	31	syun	19	31	31
syun	28	31	31	syun	26	31	31
syun	27	31	31	syun	18	31	31
syun	31	31	31	syun	20	31	31
syun	28	31	31	syun	23	31	31
syun	27	31	31	syun	19	31	31
syun	31	31	31	syun	24	31	31
syun	28	31	31	syun	22	31	31
syun	29	31	31	syun	21	31	31
syun	31	31	31	syun	25	31	31
syun	24	31	31	syun	24	31	31
syun	26	31	31	syun	21	31	31
syun	31	31	31	syun	23	31	31
syun	32	31	31	syun	18	31	31
syun	24	31	31	syun	24	31	31
syun	27	31	31	syun	20	31	31
syun	28	31	31	syun	26	31	31
syun	30	31	31	syun	25	31	31
syun	29	31	31	syun	24	31	31
syun	27	31	31	syun	25	31	31
syun	29	31	31	syun	23	31	31
syun	26	31	31	syun	22	31	31
syun	30	31	31	syun	24	31	31
syun	28	31	31	syun	24	31	31
syun	28	31	31	syun	23	31	31
syun	27	31	31	syun	26	31	31
syun	29	31	31	syun	22	31	31
syun	26	31	31	syun	22	31	31
syun	28	31	31	syun	18	31	31
syun	29	31	31	syun	20	31	31
syun	30	31	31	syun	24	31	31
syun	29	31	31	syun	20	31	31
syun	27	31	31	syun	23	31	31
syun	25	31	31	syun	26	31	31
syun	25	31	31	syun	23	31	31
syun	27	31	31	syun	23	31	31
syun	29	31	31	syun	23	31	31
syun	31	31	31	syun	23	31	31
syun	27	31	31	syun	24	31	31
syun	26	31	31	syun	22	31	31
syun	30	31	31	syun	24	31	31
syun	30	31	31	syun	23	31	31
syun	30	31	31	syun	22	31	31
syun	31	31	31	syun	20	31	31
syun	29	31	31	syun	22	31	31
syun	29	31	31	syun	21	31	31
syun	28	31	31	syun	20	31	31
syun	30	31	31	syun	26	31	31
syun	30	31	31	syun	22	31	31
syun	30	31	31	syun	21	31	31
syun	25	31	31	syun	21	31	31
syun	27	31	31	syun	25	31	31
syun	29	31	31	syun	22	31	31
syun	27	31	31	syun	20	31	31
syun	30	31	31	syun	22	31	31
syun	26	31	31	syun	27	31	31
syun	26	31	31	syun	25	31	31
syun	27	31	31	syun	21	31	31
syun	30	31	31	syun	22	31	31
syun	28	31	31	syun	23	31	31
syun	26	31	31	syun	26	31	31
syun	28	31	31	syun	22	31	31
syun	28	31	31	syun	23	31	31
syun	36	31	31	syun	19	31	31
syun	27	31	31	syun	24	31	31
syun	25	31	31	syun	26	31	31
syun	29	31	31	syun	23	31	31
syun	31	31	31	syun	24	31	31
syun	29	31	31	syun	24	31	31
syun	23	31	31	syun	22	31	31
syun	29	31	31	syun	24	31	31
syun	30	31	31	syun	24	31	31
syun	26	31	31	syun	23	31	31
syun	31	31	31	syun	22	31	31
syun	28	31	31	syun	23	31	31
syun	26	31	31	syun	19	31	31
syun	28	31	31	syun	23	31	31
syun	27	31	31	syun	26	31	31
syun	29	31	31	syun	22	31	31
syun	29	31	31	syun	23	31	31
syun	29	31	31	syun	24	31	31
syun	28	31	31	syun	23	31	31
syun	27	31	31	syun	21	31	31
syun	30	31	31	syun	22	31	31
syun	30	31	31	syun	23	31	31
syun	28	31	31	syun	23	31	31
syun	30	31	31	syun	24	31	31
syun	27	31	31	syun	22	31	31
syun	29	31	31	syun	25	31	31
syun	27	31	31	syun	22	31	31
syun	26	31	31	syun	23	31	31
syun	29	31	31	syun	23	31	31
syun	27	31	31	syun	24	31	31
syun	28	31	31	syun	21	31	31
syun	28	31	31	syun	23	31	31
syun	28	31	31	syun	21	31	31
syun	30	31	31	syun	23	31	31
syun	29	31	31	syun	25	31	31
syun	27	31	31	syun	24	31	31
syun	30	31	31	syun	25	31	31
syun	28	31	31	syun	20	31	31
syun	24	31	31	syun	23	31	31
syun	26	31	31	syun	25	31	31
syun	27	31	31	syun	27	31	31
syun	29	31	31	syun	21	31	31
syun	31	31	31	syun	25	31	31
syun	27	31	31	syun	25	31	31
syun	28	31	31	syun	22	31	31
syun	24	31	31	syun	26	31	31
syun	28	31	31	syun	21	31	31
syun	20	31	31	syun	26	31	31
syun	31	31	31	syun	25	31	31
syun	31	31	31	syun	21	31	31
syun	30	31	31	syun	27	31	31
syun	27	31	31	syun	24	31	31
syun	28	31	31	syun	24	31	31
syun	28	31	31	syun	26	31	31
syun	27	31	31	syun	21	31	31
syun	27	31	31	syun	24	31	31
syun	31	31	31	syun	22	31	31
syun	28	31	31	syun	22	31	31
syun	31	31	31	syun	25	31	31
syun	27	31	31	syun	25	31	31
syun	29	31	31	syun	24	31	31
syun	26	31	31	syun	22	31	31
syun	27	31	31	syun	24	31	31
syun	30	31	31	syun	24	31	31
syun	29	31	31	syun	22	31	31
syun	29	31	31	syun	24	31	31
syun	27	31	31	syun	24	31	31
syun	28	31	31	syun	28	31	31
syun	29	31	31	syun	20	31	31
syun	28	31	31	syun	22	31	31
syun	28	31	31	syun	24	31	31
syun	27	31	31	syun	26	31	31
syun	25	31	31	syun	21	31	31
syun	28	31	31	syun	23	31	31
syun	29	31	31	syun	22	31	31
syun	27	31	31	syun	22	31	31
syun	28	31	31	syun	24	31	31
syun	31	31	31	syun	25	31	31
syun	27	31	31	syun	21	31	31
syun	30	31	31	syun	22	31	31
syun	28	31	31	syun	24	31	31
syun	29	31	31	syun	23	31	31
syun	24	31	31	syun	22	31	31
syun	30	31	31	syun	25	31	31
syun	27	31	31	syun	23	31	31
syun	24	31	31	syun	24	31	31
syun	28	31	31	syun	27	31	31
syun	28	31	31	syun	23	31	31
syun	27	31	31	syun	24	31	31
syun	27	31	31	syun	23	31	31
syun	27	31	31	syun	25	31	31
syun	25	31	31	syun	26	31	31
syun	27	31	31	syun	26	31	31
syun	26	31	31	syun	25	31	31
syun	26	31	31	syun	23	31	31
syun	27	31	31	syun	24	31	31
syun	27	31	31	syun	23	31	31
syun	30	31	31	syun	24	31	31
syun	31	31	31	syun	25	31	31
syun	27	31	31	syun	22	31	31
syun	28	31	31	syun	24	31	31
syun	29	31	31	syun	21	31	31
syun	26	31	31	syun	21	31	31
syun	27	31	31	syun	27	31	31
syun	29	31	31	syun	22	31	31
syun	28	31	31	syun	21	31	31
syun	26	31	31	syun	22	31	31
syun	27	31	31	syun	23	31	31
syun	25	31	31	syun	20	31	31
syun	28	31	31	syun	22	31	31
syun	28	31	31	syun	25	31	31
syun	27	31	31	syun	24	31	31
syun	29	31	31	syun	26	31	31
syun	30	31	31	syun	23	31	31
syun	26	31	31	syun	26	31	31
syun	29	31	31	syun	23	31	31
syun	29	31	31	syun	21	31	31
syun	26	31	31	syun	23	31	31
syun	30	31	31	syun	26	31	31
syun	22	31	31	syun	26	31	31
syun	25	31	31	syun	24	31	31
syun	24	31	31	syun	23	31	31
syun	30	31	31	syun	23	31	31
syun	30	31	31	syun	23	31	31
syun	30	31	31	syun	24	31	31
syun	30	31	31	syun	21	31	31
syun	30	31	31	syun	25	31	31
syun	28	31	31	syun	22	31	31
syun	29	31	31	syun	26	31	31
syun	26	31	31	syun	21	31	31
syun	28	31	31	syun	21	31	31
syun	30	31	31	syun	22	31	31
syun	27	31	31	syun	26	31	31
syun	27	31	31	syun	21	31	31
syun	30	31	31	syun	23	31	31
syun	28	31	31	syun	21	31	31
syun	27	31	31	syun	24	31	31
syun	29	31	31	syun	27	31	31
syun	23	31	31	syun	25	31	31
syun	31	31	31	syun	23	31	31
syun	31	31	31	syun	25	31	31
syun	28	31	31	syun	25	31	31
syun	24	31	31	syun	28	31	31
syun	24	31	31	syun	25	31	31
syun	29	31	31	syun	26	31	31
syun	28	31	31	syun	22	31	31
syun	30	31	31	syun	22	31	31
syun	28	31	31	syun	20	31	31
syun	26	31	31	syun	23	31	31
syun	32	31	31	syun	25	31	31
syun	27	31	31	syun	24	31	31
syun	24	31	31	syun	23	31	31
syun	28	31	31	syun	19	31	31
syun	29	31	31	syun	21	31	31
syun	27	31	31	syun	21	31	31
syun	28	31	31	syun	24	31	31
syun	27	31	31	syun	23	31	31
syun	31	31	31	syun	24	31	31
syun	27	31	31	syun	26	31	31
syun	31	31	31	syun	22	31	31
syun	28	31	31	syun	24	31	31
syun	31	31	31	syun	26	31	31
syun	27	31	31	syun	24	31	31
syun	25	31	31	syun	24	31	31
syun	28	31	31	syun	24	31	31
syun	28	31	31	syun	19	31	31
syun	27	31	31	syun	24	31	31
syun	30	31	31	syun	21	31	31
syun	29	31	31	syun	21	31	31
syun	29	31	31	syun	25	31	31
syun	31	31	31	syun	24	31	31
syun	27	31	31	syun	22	31	31
syun	29	31	31	syun	23	31	31
syun	26	31	31	syun	23	31	31
syun	29	31	31	syun	21	31	31
syun	30	31	31	syun	23	31	31
syun	28	31	31	syun	23	31	31
syun	28	31	31	syun	19	31	31
syun	29	31	31	syun	21	31	31
syun	25	31	31	syun	22	31	31
syun	28	31	31	syun	24	31	31
syun	28	31	31	syun	22	31	31
syun	26	31	31	syun	24	31	31
syun	33	31	31	syun	24	31	31
syun	29	31	31	syun	25	31	31
syun	28	31	31	syun	27	31	31
syun	31	31	31	syun	28	31	31
syun	24	31	31	syun	23	31	31
syun	29	31	31	syun	21	31	31
syun	30	31	31	syun	25	31	31
syun	27	31	31	syun	23	31	31
syun	31	31	31	syun	22	31	31
syun	28	31	31	syun	24	31	31
syun	27	31	31	syun	27	31	31
syun	26	31	31	syun	26	31	31
syun	31	31	31	syun	23	31	31
syun	27	31	31	syun	23	31	31
syun	30	31	31	syun	24	31	31
syun	28	31	31	syun	25	31	31
syun	31	31	31	syun	23	31	31
syun	30	31	31	syun	28	31	31
syun	24	31	31	syun	22	31	31
syun	29	31	31	syun	19	31	31
syun	29	31	31	syun	23	31	31
syun	22	31	31	syun	25	31	31
syun	30	31	31	syun	22	31	31
syun	23	31	31	syun	22	31	31
syun	26	31	31	syun	23	31	31
syun	26	31	31	syun	23	31	31
syun	28	31	31	syun	21	31	31
syun	27	31	31	syun	24	31	31
syun	30	31	31	syun	21	31	31
syun	29	31	31	syun	24	31	31
syun	29	31	31	syun	21	31	31
syun	30	31	31	syun	25	31	31
syun	29	31	31	syun	22	31	31
syun	23	31	31	syun	24	31	31
syun	26	31	31	syun	26	31	31
syun	30	31	31	syun	23	31	31
syun	23	31	31	syun	21	31	31
syun	28	31	31	syun	25	31	31
syun	28	31	31	syun	22	31	31
syun	26	31	31	syun	25	31	31
syun	30	31	31	syun	26	31	31
syun	26	31	31	syun	23	31	31
syun	26	31	31	syun	24	31	31
syun	26	31	31	syun	24	31	31
syun	24	31	31	syun	22	31	31
syun	26	31	31	syun	25	31	31
syun	27	31	31	syun	24	31	31
syun	27	31	31	syun	25	31	31
syun	26	31	31	syun	25	31	31
syun	28	31	31	syun	22	31	31
syun	28	31	31	syun	23	31	31
syun	29	31	31	syun	18	31	31
syun	25	31	31	syun	25	31	31
syun	29	31	31	syun	17	31	31
syun	25	31	31	syun	21	31	31
syun	27	31	31	syun	21	31	31
syun	26	31	31	syun	23	31	31
syun	26	31	31	syun	21	31	31
syun	26	31	31	syun	22	31	31
syun	28	31	31	syun	24	31	31
syun	28	31	31	syun	22	31	31
syun	29	31	31	syun	24	31	31
syun	29	31	31	syun	26	31	31
syun	26	31	31	syun	23	31	31
syun	31	31	31	syun	21	31	31
syun	27	31	31	syun	23	31	31
syun	28	31	31	syun	21	31	31
syun	29	31	31	syun	25	31	31
syun	30	31	31	syun	19	31	31
syun	29	31	31	syun	23	31	31
syun	30	31	31	syun	23	31	31
syun	26	31	31	syun	22	31	31
syun	27	31	31	syun	22	31	31
syun	26	31	31	syun	20	31	31
syun	30	31	31	syun	23	31	31
syun	31	31	31	syun	25	31	31
syun	29	31	31	syun	23	31	31
syun	28	31	31	syun	23	31	31
syun	27	31	31	syun	22	31	31
syun	31	31	31	syun	23	31	31
syun	28	31	31	syun	22	31	31
syun	27	31	31	syun	23	31	31
syun	27	31	31	syun	23	31	31
syun	30	31	31	syun	21	31	31
syun	28	31	31	syun	24	31	31
syun	27	31	31	syun	26	31	31
syun	25	31	31	syun	21	31	31
syun	30	31	31	syun	22	31	31
syun	28	31	31	syun	24	31	31
syun	30	31	31	syun	23	31	31
syun	26	31	31	syun	22	31	31
syun	25	31	31	syun	24	31	31
syun	31	31	31	syun	24	31	31
syun	29	31	31	syun	22	31	31
syun	29	31	31	syun	21	31	31
syun	27	31	31	syun	26	31	31
syun	25	31	31	syun	22	31	31
syun	27	31	31	syun	21	31	31
syun	29	31	31	syun	22	31	31
syun	28	31	31	syun	20	31	31
syun	27	31	31	syun	23	31	31
syun	25	31	31	syun	23	31	31
syun	29	31	31	syun	23	31	31
syun	30	31	31	syun	18	31	31
syun	30	31	31	syun	25	31	31
syun	22	31	31	syun	22	31	31
syun	29	31	31	syun	24	31	31
syun	31	31	31	syun	23	31	31
syun	28	31	31	syun	24	31	31
syun	28	31	31	syun	21	31	31
syun	31	31	31	syun	23	31	31
syun	25	31	31	syun	22	31	31
syun	31	31	31	syun	20	31	31
syun	28	31	31	syun	23	31	31
syun	30	31	31	syun	23	31	31
syun	28	31	31	syun	22	31	31
syun	27	31	31	syun	20	31	31
syun	29	31	31	syun	23	31	31
syun	30	31	31	syun	24	31	31
syun	29	31	31	syun	23	31	31
syun	30	31	31	syun	24	31	31
syun	28	31	31	syun	24	31	31
syun	28	31	31	syun	25	31	31
syun	26	31	31	syun	22	31	31
syun	30	31	31	syun	22	31	31
syun	25	31	31	syun	19	31	31
syun	29	31	31	syun	22	31	31
syun	28	31	31	syun	23	31	31
syun	32	31	31	syun	19	31	31
syun	27	31	31	syun	25	31	31
syun	30	31	31	syun	26	31	31
syun	27	31	31	syun	25	31	31
syun	27	31	31	syun	28	31	31
syun	29	31	31	syun	23	31	31
syun	23	31	31	syun	25	31	31
syun	25	31	31	syun	22	31	31
syun	28	31	31	syun	21	31	31
syun	30	31	31	syun	24	31	31
syun	29	31	31	syun	20	31	31
syun	28	31	31	syun	20	31	31
syun	27	31	31	syun	24	31	31
syun	28	31	31	syun	26	31	31
syun	30	31	31	syun	23	31	31
syun	25	31	31	syun	19	31	31
syun	27	31	31	syun	24	31	31
syun	28	31	31	syun	19	31	31
syun	30	31	31	syun	25	31	31
syun	28	31	31	syun	24	31	31
syun	23	31	31	syun	23	31	31
syun	29	31	31	syun	20	31	31
syun	27	31	31	syun	21	31	31
syun	29	31	31	syun	21	31	31
syun	31	31	31	syun	24	31	31
syun	28	31	31	syun	24	31	31
syun	29	31	31	syun	24	31	31
syun	26	31	31	syun	24	31	31
syun	26	31	31	syun	23	31	31
syun	24	31	31	syun	26	31	31
syun	30	31	31	syun	21	31	31
syun	28	31	31	syun	23	31	31
syun	27	31	31	syun	25	31	31
syun	25	31	31	syun	24	31	31
syun	26	31	31	syun	23	31	31
syun	27	31	31	syun	20	31	31
syun	26	31	31	syun	20	31	31
syun	28	31	31	syun	22	31	31
syun	25	31	31	syun	25	31	31
syun	28	31	31	syun	22	31	31
syun	31	31	31	syun	23	31	31
syun	29	31	31	syun	22	31	31
syun	26	31	31	syun	21	31	31
syun	28	31	31	syun	25	31	31
syun	28	31	31	syun	19	31	31
syun	28	31	31	syun	23	31	31
syun	30	31	31	syun	21	31	31
scep	35	39	39	scep	30	39	39
scep	35	39	39	scep	30	39	39
scep	38	39	39	scep	25	39	39
scep	34	39	39	scep	29	39	39
scep	39	39	39	scep	25	39	39
scep	40	39	39	scep	28	39	39
scep	37	39	39	scep	28	39	39
scep	36	39	39	scep	27	39	39
scep	34	39	39	scep	26	39	39
scep	37	39	39	scep	31	39	39
scep	36	39	39	scep	25	39	39
scep	35	39	39	scep	27	39	39
scep	39	39	39	scep	27	39	39
scep	36	39	39	scep	29	39	39
scep	32	39	39	scep	24	39	39
scep	40	39	39	scep	28	39	39
scep	31	39	39	scep	28	39	39
scep	34	39	39	scep	25	39	39
scep	35	39	39	scep	30	39	39
scep	36	39	39	scep	25	39	39
scep	40	39	39	scep	26	39	39
scep	36	39	39	scep	25	39	39
scep	34	39	39	scep	25	39	39
scep	33	39	39	scep	29	39	39
scep	34	39	39	scep	26	39	39
scep	35	39	39	scep	26	39	39
scep	38	39	39	scep	26	39	39
scep	38	39	39	scep	29	39	39
scep	30	39	39	scep	25	39	39
scep	36	39	39	scep	31	39	39
scep	34	39	39	scep	31	39	39
scep	36	39	39	scep	22	39	39
scep	35	39	39	scep	30	39	39
scep	37	39	39	scep	26	39	39
scep	36	39	39	scep	25	39	39
scep	33	39	39	scep	28	39	39
scep	31	39	39	scep	27	39	39
scep	34	39	39	scep	31	39	39
scep	35	39	39	scep	26	39	39
scep	39	39	39	scep	28	39	39
scep	37	39	39	scep	25	39	39
scep	37	39	39	scep	26	39	39
scep	34	39	39	scep	28	39	39
scep	38	39	39	scep	27	39	39
scep	34	39	39	scep	26	39	39
scep	35	39	39	scep	27	39	39
scep	37	39	39	scep	31	39	39
scep	38	39	39	scep	28	39	39
scep	38	39	39	scep	29	39	39
scep	35	39	39	scep	22	39	39
scep	36	39	39	scep	30	39	39
scep	36	39	39	scep	31	39	39
scep	34	39	39	scep	25	39	39
scep	37	39	39	scep	28	39	39
scep	29	39	39	scep	27	39	39
scep	36	39	39	scep	25	39	39
scep	32	39	39	scep	26	39	39
scep	34	39	39	scep	29	39	39
scep	36	39	39	scep	24	39	39
scep	34	39	39	scep	28	39	39
scep	31	39	39	scep	25	39	39
scep	36	39	39	scep	29	39	39
scep	33	39	39	scep	29	39	39
scep	41	39	39	scep	23	39	39
scep	36	39	39	scep	24	39	39
scep	37	39	39	scep	27	39	39
scep	36	39	39	scep	31	39	39
scep	36	39	39	scep	27	39	39
scep	35	39	39	scep	22	39	39
scep	38	39	39	scep	26	39	39
scep	33	39	39	scep	30	39	39
scep	34	39	39	scep	26	39	39
scep	36	39	39	scep	27	39	39
scep	37	39	39	scep	25	39	39
scep	31	39	39	scep	28	39	39
scep	37	39	39	scep	31	39	39
scep	35	39	39	scep	24	39	39
scep	34	39	39	scep	23	39	39
scep	33	39	39	scep	25	39	39
scep	33	39	39	scep	22	39	39
scep	37	39	39	scep	24	39	39
scep	34	39	39	scep	27	39	39
scep	35	39	39	scep	28	39	39
scep	39	39	39	scep	21	39	39
scep	36	39	39	scep	29	39	39
scep	39	39	39	scep	31	39	39
scep	37	39	39	scep	29	39	39
scep	35	39	39	scep	23	39	39
scep	38	39	39	scep	27	39	39
scep	36	39	39	scep	23	39	39
scep	36	39	39	scep	26	39	39
scep	35	39	39	scep	29	39	39
scep	38	39	39	scep	25	39	39
scep	33	39	39	scep	30	39	39
scep	36	39	39	scep	28	39	39
scep	32	39	39	scep	23	39	39
scep	34	39	39	scep	27	39	39
scep	39	39	39	scep	29	39	39
scep	38	39	39	scep	31	39	39
scep	34	39	39	scep	29	39	39
scep	36	39	39	scep	24	39	39
scep	36	39	39	scep	29	39	39
scep	35	39	39	scep	27	39	39
scep	36	39	39	scep	23	39	39
scep	33	39	39	scep	28	39	39
scep	36	39	39	scep	25	39	39
scep	35	39	39	scep	32	39	39
scep	38	39	39	scep	26	39	39
scep	35	39	39	scep	28	39	39
scep	32	39	39	scep	25	39	39
scep	35	39	39	scep	21	39	39
scep	33	39	39	scep	30	39	39
scep	35	39	39	scep	27	39	39
scep	35	39	39	scep	26	39	39
scep	32	39	39	scep	26	39	39
scep	34	39	39	scep	27	39	39
scep	40	39	39	scep	27	39	39
scep	37	39	39	scep	30	39	39
scep	36	39	39	scep	29	39	39
scep	39	39	39	scep	26	39	39
scep	33	39	39	scep	26	39	39
scep	35	39	39	scep	29	39	39
scep	36	39	39	scep	31	39	39
scep	34	39	39	scep	29	39	39
scep	34	39	39	scep	25	39	39
scep	36	39	39	scep	25	39	39
scep	39	39	39	scep	27	39	39
scep	38	39	39	scep	26	39	39
scep	35	39	39	scep	27	39	39
scep	38	39	39	scep	31	39	39
scep	37	39	39	scep	28	39	39
scep	32	39	39	scep	24	39	39
scep	34	39	39	scep	27	39	39
scep	37	39	39	scep	26	39	39
scep	32	39	39	scep	29	39	39
scep	32	39	39	scep	25	39	39
scep	35	39	39	scep	27	39	39
scep	37	39	39	scep	28	39	39
scep	35	39	39	scep	27	39	39
scep	35	39	39	scep	26	39	39
scep	36	39	39	scep	28	39	39
scep	35	39	39	scep	28	39	39
scep	30	39	39	scep	30	39	39
scep	38	39	39	scep	30	39	39
scep	37	39	39	scep	27	39	39
scep	36	39	39	scep	27	39	39
scep	34	39	39	scep	24	39	39
scep	38	39	39	scep	29	39	39
scep	36	39	39	scep	27	39	39
scep	32	39	39	scep	29	39	39
scep	34	39	39	scep	29	39	39
scep	36	39	39	scep	26	39	39
scep	36	39	39	scep	25	39	39
scep	34	39	39	scep	26	39	39
scep	36	39	39	scep	24	39	39
scep	38	39	39	scep	28	39	39
scep	38	39	39	scep	26	39	39
scep	36	39	39	scep	26	39	39
scep	40	39	39	scep	24	39	39
scep	34	39	39	scep	27	39	39
scep	34	39	39	scep	26	39	39
scep	32	39	39	scep	25	39	39
scep	33	39	39	scep	25	39	39
scep	33	39	39	scep	29	39	39
scep	32	39	39	scep	26	39	39
scep	37	39	39	scep	29	39	39
scep	36	39	39	scep	26	39	39
scep	33	39	39	scep	25	39	39
scep	35	39	39	scep	29	39	39
scep	37	39	39	scep	32	39	39
scep	37	39	39	scep	29	39	39
scep	33	39	39	scep	27	39	39
scep	37	39	39	scep	28	39	39
scep	36	39	39	scep	30	39	39
scep	35	39	39	scep	30	39	39
scep	34	39	39	scep	27	39	39
scep	35	39	39	scep	27	39	39
scep	34	39	39	scep	29	39	39
scep	36	39	39	scep	28	39	39
scep	33	39	39	scep	25	39	39
scep	35	39	39	scep	31	39	39
scep	38	39	39	scep	29	39	39
scep	34	39	39	scep	32	39	39
scep	36	39	39	scep	28	39	39
scep	34	39	39	scep	25	39	39
scep	33	39	39	scep	26	39	39
scep	37	39	39	scep	29	39	39
scep	35	39	39	scep	21	39	39
scep	37	39	39	scep	31	39	39
scep	37	39	39	scep	28	39	39
scep	27	39	39	scep	28	39	39
scep	37	39	39	scep	27	39	39
scep	34	39	39	scep	27	39	39
scep	35	39	39	scep	24	39	39
scep	32	39	39	scep	25	39	39
scep	37	39	39	scep	25	39	39
scep	38	39	39	scep	26	39	39
scep	36	39	39	scep	29	39	39
scep	38	39	39	scep	29	39	39
scep	34	39	39	scep	28	39	39
scep	34	39	39	scep	25	39	39
scep	36	39	39	scep	27	39	39
scep	34	39	39	scep	22	39	39
scep	32	39	39	scep	32	39	39
scep	37	39	39	scep	26	39	39
scep	35	39	39	scep	27	39	39
scep	36	39	39	scep	25	39	39
scep	33	39	39	scep	28	39	39
scep	38	39	39	scep	30	39	39
scep	34	39	39	scep	27	39	39
scep	41	39	39	scep	26	39	39
scep	31	39	39	scep	22	39	39
scep	33	39	39	scep	28	39	39
scep	32	39	39	scep	24	39	39
scep	34	39	39	scep	27	39	39
scep	39	39	39	scep	23	39	39
scep	37	39	39	scep	25	39	39
scep	38	39	39	scep	29	39	39
scep	34	39	39	scep	28	39	39
scep	35	39	39	scep	26	39	39
scep	35	39	39	scep	26	39	39
scep	38	39	39	scep	25	39	39
scep	33	39	39	scep	28	39	39
scep	35	39	39	scep	29	39	39
scep	35	39	39	scep	24	39	39
scep	40	39	39	scep	23	39	39
scep	34	39	39	scep	31	39	39
scep	35	39	39	scep	25	39	39
scep	35	39	39	scep	30	39	39
scep	36	39	39	scep	29	39	39
scep	37	39	39	scep	22	39	39
scep	40	39	39	scep	27	39	39
scep	32	39	39	scep	23	39	39
scep	37	39	39	scep	28	39	39
scep	35	39	39	scep	27	39	39
scep	32	39	39	scep	29	39	39
scep	36	39	39	scep	26	39	39
scep	34	39	39	scep	26	39	39
scep	37	39	39	scep	24	39	39
scep	36	39	39	scep	25	39	39
scep	37	39	39	scep	24	39	39
scep	40	39	39	scep	26	39	39
scep	35	39	39	scep	29	39	39
scep	35	39	39	scep	27	39	39
scep	38	39	39	scep	27	39	39
scep	34	39	39	scep	30	39	39
scep	34	39	39	scep	32	39	39
scep	38	39	39	scep	28	39	39
scep	38	39	39	scep	24	39	39
scep	36	39	39	scep	26	39	39
scep	37	39	39	scep	31	39	39
scep	36	39	39	scep	30	39	39
scep	34	39	39	scep	27	39	39
scep	31	39	39	scep	27	39	39
scep	36	39	39	scep	26	39	39
scep	37	39	39	scep	29	39	39
scep	35	39	39	scep	29	39	39
scep	37	39	39	scep	28	39	39
scep	33	39	39	scep	24	39	39
scep	34	39	39	scep	33	39	39
scep	32	39	39	scep	28	39	39
scep	32	39	39	scep	29	39	39
scep	36	39	39	scep	28	39	39
scep	33	39	39	scep	25	39	39
scep	34	39	39	scep	28	39	39
scep	35	39	39	scep	23	39	39
scep	31	39	39	scep	30	39	39
scep	38	39	39	scep	25	39	39
scep	31	39	39	scep	28	39	39
scep	38	39	39	scep	24	39	39
scep	39	39	39	scep	28	39	39
scep	29	39	39	scep	23	39	39
scep	37	39	39	scep	24	39	39
scep	38	39	39	scep	25	39	39
scep	35	39	39	scep	29	39	39
scep	39	39	39	scep	28	39	39
scep	35	39	39	scep	26	39	39
scep	33	39	39	scep	26	39	39
scep	35	39	39	scep	31	39	39
scep	35	39	39	scep	29	39	39
scep	36	39	39	scep	31	39	39
scep	36	39	39	scep	25	39	39
scep	37	39	39	scep	27	39	39
scep	35	39	39	scep	23	39	39
scep	38	39	39	scep	24	39	39
scep	37	39	39	scep	29	39	39
scep	37	39	39	scep	24	39	39
scep	37	39	39	scep	26	39	39
scep	38	39	39	scep	29	39	39
scep	33	39	39	scep	26	39	39
scep	34	39	39	scep	28	39	39
scep	36	39	39	scep	22	39	39
scep	38	39	39	scep	29	39	39
scep	35	39	39	scep	28	39	39
scep	37	39	39	scep	27	39	39
scep	34	39	39	scep	28	39	39
scep	38	39	39	scep	28	39	39
scep	38	39	39	scep	29	39	39
scep	36	39	39	scep	27	39	39
scep	35	39	39	scep	27	39	39
scep	36	39	39	scep	25	39	39
scep	37	39	39	scep	25	39	39
scep	36	39	39	scep	30	39	39
scep	38	39	39	scep	27	39	39
scep	39	39	39	scep	30	39	39
scep	36	39	39	scep	25	39	39
scep	37	39	39	scep	26	39	39
scep	34	39	39	scep	25	39	39
scep	33	39	39	scep	30	39	39
scep	36	39	39	scep	25	39	39
scep	37	39	39	scep	26	39	39
scep	36	39	39	scep	24	39	39
scep	32	39	39	scep	28	39	39
scep	41	39	39	scep	28	39	39
scep	35	39	39	scep	28	39	39
scep	37	39	39	scep	27	39	39
scep	32	39	39	scep	27	39	39
scep	37	39	39	scep	28	39	39
scep	30	39	39	scep	25	39	39
scep	35	39	39	scep	26	39	39
scep	35	39	39	scep	30	39	39
scep	36	39	39	scep	28	39	39
scep	36	39	39	scep	25	39	39
scep	34	39	39	scep	25	39	39
scep	32	39	39	scep	25	39	39
scep	34	39	39	scep	26	39	39
scep	35	39	39	scep	27	39	39
scep	34	39	39	scep	25	39	39
scep	33	39	39	scep	23	39	39
scep	38	39	39	scep	28	39	39
scep	37	39	39	scep	29	39	39
scep	34	39	39	scep	28	39	39
scep	35	39	39	scep	23	39	39
scep	34	39	39	scep	28	39	39
scep	34	39	39	scep	28	39	39
scep	35	39	39	scep	32	39	39
scep	33	39	39	scep	23	39	39
scep	37	39	39	scep	31	39	39
scep	38	39	39	scep	26	39	39
scep	37	39	39	scep	26	39	39
scep	38	39	39	scep	29	39	39
scep	32	39	39	scep	28	39	39
scep	36	39	39	scep	28	39	39
scep	33	39	39	scep	29	39	39
scep	32	39	39	scep	26	39	39
scep	34	39	39	scep	24	39	39
scep	35	39	39	scep	32	39	39
scep	36	39	39	scep	32	39	39
scep	37	39	39	scep	26	39	39
scep	37	39	39	scep	29	39	39
scep	35	39	39	scep	33	39	39
scep	33	39	39	scep	26	39	39
scep	34	39	39	scep	27	39	39
scep	37	39	39	scep	30	39	39
scep	34	39	39	scep	27	39	39
scep	36	39	39	scep	22	39	39
scep	34	39	39	scep	23	39	39
scep	34	39	39	scep	26	39	39
scep	36	39	39	scep	27	39	39
scep	33	39	39	scep	29	39	39
scep	35	39	39	scep	25	39	39
scep	37	39	39	scep	28	39	39
scep	36	39	39	scep	30	39	39
scep	35	39	39	scep	28	39	39
scep	38	39	39	scep	28	39	39
scep	37	39	39	scep	31	39	39
scep	36	39	39	scep	25	39	39
scep	34	39	39	scep	23	39	39
scep	34	39	39	scep	22	39	39
scep	34	39	39	scep	25	39	39
scep	38	39	39	scep	26	39	39
scep	35	39	39	scep	20	39	39
scep	35	39	39	scep	24	39	39
scep	37	39	39	scep	25	39	39
scep	38	39	39	scep	27	39	39
scep	39	39	39	scep	29	39	39
scep	36	39	39	scep	29	39	39
scep	31	39	39	scep	26	39	39
scep	37	39	39	scep	25	39	39
scep	36	39	39	scep	33	39	39
scep	36	39	39	scep	27	39	39
scep	37	39	39	scep	29	39	39
scep	39	39	39	scep	27	39	39
scep	35	39	39	scep	26	39	39
scep	35	39	39	scep	25	39	39
scep	32	39	39	scep	27	39	39
scep	37	39	39	scep	24	39	39
scep	33	39	39	scep	27	39	39
scep	32	39	39	scep	30	39	39
scep	33	39	39	scep	26	39	39
scep	38	39	39	scep	27	39	39
scep	36	39	39	scep	28	39	39
scep	36	39	39	scep	30	39	39
scep	33	39	39	scep	25	39	39
scep	36	39	39	scep	24	39	39
scep	37	39	39	scep	26	39	39
scep	32	39	39	scep	29	39	39
scep	37	39	39	scep	28	39	39
scep	31	39	39	scep	27	39	39
scep	35	39	39	scep	25	39	39
scep	32	39	39	scep	29	39	39
scep	38	39	39	scep	28	39	39
scep	34	39	39	scep	25	39	39
scep	35	39	39	scep	22	39	39
scep	34	39	39	scep	30	39	39
scep	30	39	39	scep	24	39	39
scep	33	39	39	scep	32	39	39
scep	35	39	39	scep	30	39	39
scep	37	39	39	scep	28	39	39
scep	37	39	39	scep	27	39	39
scep	36	39	39	scep	19	39	39
scep	31	39	39	scep	29	39	39
scep	37	39	39	scep	28	39	39
scep	36	39	39	scep	29	39	39
scep	33	39	39	scep	25	39	39
scep	31	39	39	scep	26	39	39
scep	38	39	39	scep	22	39	39
scep	33	39	39	scep	29	39	39
scep	36	39	39	scep	25	39	39
scep	38	39	39	scep	26	39	39
scep	38	39	39	scep	29	39	39
scep	35	39	39	scep	28	39	39
scep	37	39	39	scep	26	39	39
scep	34	39	39	scep	28	39	39
scep	37	39	39	scep	29	39	39
scep	35	39	39	scep	30	39	39
scep	36	39	39	scep	27	39	39
scep	36	39	39	scep	29	39	39
scep	35	39	39	scep	25	39	39
scep	36	39	39	scep	29	39	39
scep	36	39	39	scep	24	39	39
scep	39	39	39	scep	28	39	39
scep	36	39	39	scep	27	39	39
scep	36	39	39	scep	26	39	39
scep	33	39	39	scep	28	39	39
scep	32	39	39	scep	30	39	39
scep	32	39	39	scep	25	39	39
scep	37	39	39	scep	28	39	39
scep	35	39	39	scep	26	39	39
scep	31	39	39	scep	28	39	39
scep	36	39	39	scep	24	39	39
scep	36	39	39	scep	27	39	39
scep	37	39	39	scep	25	39	39
scep	34	39	39	scep	29	39	39
scep	34	39	39	scep	23	39	39
scep	35	39	39	scep	24	39	39
scep	41	39	39	scep	29	39	39
scep	38	39	39	scep	33	39	39
scep	35	39	39	scep	28	39	39
scep	33	39	39	scep	28	39	39
scep	36	39	39	scep	22	39	39
scep	35	39	39	scep	29	39	39
scep	35	39	39	scep	24	39	39
scep	36	39	39	scep	26	39	39
scep	35	39	39	scep	28	39	39
scep	35	39	39	scep	26	39	39
scep	34	39	39	scep	29	39	39
scep	35	39	39	scep	28	39	39
scep	37	39	39	scep	19	39	39
scep	39	39	39	scep	29	39	39
scep	36	39	39	scep	31	39	39
scep	35	39	39	scep	27	39	39
scep	37	39	39	scep	25	39	39
scep	38	39	39	scep	30	39	39
scep	33	39	39	scep	27	39	39
scep	38	39	39	scep	24	39	39
scep	34	39	39	scep	27	39	39
scep	31	39	39	scep	25	39	39
scep	42	39	39	scep	26	39	39
scep	37	39	39	scep	23	39	39
scep	34	39	39	scep	27	39	39
scep	36	39	39	scep	25	39	39
scep	35	39	39	scep	27	39	39
scep	36	39	39	scep	26	39	39
scep	36	39	39	scep	28	39	39
scep	39	39	39	scep	28	39	39
scep	36	39	39	scep	26	39	39
scep	36	39	39	scep	23	39	39
scep	37	39	39	scep	21	39	39
scep	37	39	39	scep	27	39	39
scep	32	39	39	scep	27	39	39
scep	38	39	39	scep	26	39	39
scep	34	39	39	scep	29	39	39
scep	37	39	39	scep	21	39	39
scep	36	39	39	scep	31	39	39
scep	40	39	39	scep	26	39	39
scep	36	39	39	scep	27	39	39
scep	36	39	39	scep	30	39	39
scep	35	39	39	scep	27	39	39
scep	36	39	39	scep	26	39	39
scep	36	39	39	scep	26	39	39
scep	33	39	39	scep	24	39	39
scep	36	39	39	scep	24	39	39
scep	38	39	39	scep	28	39	39
scep	34	39	39	scep	26	39	39
scep	38	39	39	scep	28	39	39
scep	31	39	39	scep	23	39	39
scep	36	39	39	scep	31	39	39
scep	36	39	39	scep	25	39	39
scep	36	39	39	scep	28	39	39
scep	32	39	39	scep	26	39	39
scep	34	39	39	scep	27	39	39
scep	36	39	39	scep	28	39	39
scep	35	39	39	scep	25	39	39
scep	35	39	39	scep	27	39	39
scep	32	39	39	scep	20	39	39
scep	38	39	39	scep	26	39	39
scep	37	39	39	scep	25	39	39
scep	37	39	39	scep	26	39	39
scep	35	39	39	scep	27	39	39
scep	34	39	39	scep	27	39	39
scep	37	39	39	scep	24	39	39
scep	38	39	39	scep	29	39	39
scep	35	39	39	scep	23	39	39
scep	36	39	39	scep	27	39	39
scep	35	39	39	scep	23	39	39
scep	37	39	39	scep	28	39	39
scep	33	39	39	scep	28	39	39
scep	35	39	39	scep	26	39	39
scep	36	39	39	scep	24	39	39
scep	35	39	39	scep	27	39	39
scep	35	39	39	scep	24	39	39
scep	35	39	39	scep	30	39	39
scep	36	39	39	scep	27	39	39
scep	34	39	39	scep	27	39	39
scep	33	39	39	scep	30	39	39
scep	32	39	39	scep	29	39	39
scep	36	39	39	scep	22	39	39
scep	34	39	39	scep	30	39	39
scep	33	39	39	scep	20	39	39
scep	34	39	39	scep	31	39	39
scep	36	39	39	scep	26	39	39
scep	37	39	39	scep	26	39	39
scep	37	39	39	scep	23	39	39
scep	35	39	39	scep	27	39	39
scep	33	39	39	scep	25	39	39
scep	39	39	39	scep	28	39	39
scep	38	39	39	scep	28	39	39
scep	37	39	39	scep	27	39	39
scep	39	39	39	scep	28	39	39
scep	32	39	39	scep	28	39	39
scep	35	39	39	scep	31	39	39
scep	34	39	39	scep	25	39	39
scep	34	39	39	scep	30	39	39
scep	36	39	39	scep	23	39	39
scep	36	39	39	scep	27	39	39
scep	33	39	39	scep	26	39	39
scep	34	39	39	scep	32	39	39
scep	32	39	39	scep	23	39	39
scep	37	39	39	scep	28	39	39
scep	29	39	39	scep	27	39	39
scep	35	39	39	scep	27	39	39
scep	37	39	39	scep	30	39	39
scep	33	39	39	scep	31	39	39
scep	35	39	39	scep	27	39	39
scep	34	39	39	scep	25	39	39
scep	38	39	39	scep	28	39	39
scep	33	39	39	scep	29	39	39
scep	36	39	39	scep	27	39	39
scep	34	39	39	scep	30	39	39
scep	34	39	39	scep	27	39	39
scep	35	39	39	scep	26	39	39
scep	36	39	39	scep	27	39	39
scep	31	39	39	scep	26	39	39
scep	34	39	39	scep	25	39	39
scep	36	39	39	scep	28	39	39
scep	35	39	39	scep	29	39	39
scep	35	39	39	scep	26	39	39
scep	34	39	39	scep	28	39	39
scep	35	39	39	scep	25	39	39
scep	35	39	39	scep	29	39	39
scep	38	39	39	scep	24	39	39
scep	35	39	39	scep	29	39	39
scep	35	39	39	scep	25	39	39
scep	35	39	39	scep	25	39	39
scep	34	39	39	scep	29	39	39
scep	30	39	39	scep	28	39	39
scep	37	39	39	scep	29	39	39
scep	35	39	39	scep	28	39	39
scep	36	39	39	scep	31	39	39
scep	36	39	39	scep	30	39	39
scep	33	39	39	scep	28	39	39
scep	33	39	39	scep	28	39	39
scep	39	39	39	scep	28	39	39
scep	35	39	39	scep	26	39	39
scep	36	39	39	scep	25	39	39
scep	35	39	39	scep	28	39	39
scep	36	39	39	scep	28	39	39
scep	34	39	39	scep	27	39	39
scep	35	39	39	scep	32	39	39
scep	34	39	39	scep	28	39	39
scep	38	39	39	scep	26	39	39
scep	37	39	39	scep	29	39	39
scep	35	39	39	scep	27	39	39
scep	38	39	39	scep	24	39	39
scep	33	39	39	scep	27	39	39
scep	32	39	39	scep	24	39	39
scep	34	39	39	scep	28	39	39
scep	35	39	39	scep	22	39	39
scep	35	39	39	scep	26	39	39
scep	35	39	39	scep	29	39	39
scep	36	39	39	scep	29	39	39
scep	39	39	39	scep	28	39	39
scep	35	39	39	scep	25	39	39
scep	33	39	39	scep	27	39	39
scep	38	39	39	scep	26	39	39
scep	36	39	39	scep	28	39	39
scep	35	39	39	scep	28	39	39
scep	34	39	39	scep	30	39	39
scep	38	39	39	scep	22	39	39
scep	36	39	39	scep	27	39	39
scep	38	39	39	scep	32	39	39
scep	37	39	39	scep	33	39	39
scep	38	39	39	scep	26	39	39
scep	34	39	39	scep	28	39	39
scep	33	39	39	scep	21	39	39
scep	36	39	39	scep	26	39	39
scep	38	39	39	scep	29	39	39
scep	34	39	39	scep	29	39	39
scep	32	39	39	scep	26	39	39
scep	35	39	39	scep	25	39	39
scep	36	39	39	scep	26	39	39
scep	34	39	39	scep	22	39	39
scep	35	39	39	scep	31	39	39
scep	37	39	39	scep	29	39	39
scep	35	39	39	scep	30	39	39
scep	35	39	39	scep	27	39	39
scep	31	39	39	scep	27	39	39
scep	34	39	39	scep	30	39	39
scep	33	39	39	scep	24	39	39
scep	33	39	39	scep	31	39	39
scep	34	39	39	scep	30	39	39
scep	37	39	39	scep	28	39	39
scep	39	39	39	scep	27	39	39
scep	39	39	39	scep	27	39	39
scep	33	39	39	scep	30	39	39
scep	37	39	39	scep	26	39	39
scep	35	39	39	scep	27	39	39
scep	37	39	39	scep	29	39	39
scep	38	39	39	scep	29	39	39
scep	29	39	39	scep	29	39	39
scep	34	39	39	scep	26	39	39
scep	32	39	39	scep	25	39	39
scep	35	39	39	scep	27	39	39
scep	32	39	39	scep	29	39	39
scep	36	39	39	scep	25	39	39
scep	32	39	39	scep	26	39	39
scep	38	39	39	scep	27	39	39
scep	35	39	39	scep	30	39	39
scep	31	39	39	scep	30	39	39
scep	35	39	39	scep	30	39	39
scep	35	39	39	scep	25	39	39
scep	37	39	39	scep	24	39	39
scep	34	39	39	scep	28	39	39
scep	38	39	39	scep	30	39	39
scep	36	39	39	scep	31	39	39
scep	37	39	39	scep	31	39	39
scep	39	39	39	scep	31	39	39
scep	35	39	39	scep	28	39	39
scep	37	39	39	scep	30	39	39
scep	34	39	39	scep	22	39	39
scep	36	39	39	scep	26	39	39
scep	34	39	39	scep	25	39	39
scep	35	39	39	scep	23	39	39
scep	35	39	39	scep	28	39	39
scep	40	39	39	scep	28	39	39
scep	34	39	39	scep	26	39	39
scep	36	39	39	scep	28	39	39
scep	36	39	39	scep	25	39	39
scep	33	39	39	scep	23	39	39
scep	36	39	39	scep	27	39	39
scep	35	39	39	scep	26	39	39
scep	34	39	39	scep	27	39	39
scep	33	39	39	scep	27	39	39
scep	33	39	39	scep	20	39	39
scep	33	39	39	scep	30	39	39
scep	40	39	39	scep	24	39	39
scep	38	39	39	scep	28	39	39
scep	36	39	39	scep	29	39	39
scep	36	39	39	scep	31	39	39
scep	33	39	39	scep	28	39	39
scep	34	39	39	scep	26	39	39
scep	34	39	39	scep	29	39	39
scep	37	39	39	scep	25	39	39
scep	38	39	39	scep	28	39	39
scep	36	39	39	scep	27	39	39
scep	32	39	39	scep	31	39	39
scep	34	39	39	scep	27	39	39
scep	34	39	39	scep	28	39	39
scep	36	39	39	scep	24	39	39
scep	37	39	39	scep	24	39	39
scep	37	39	39	scep	30	39	39
scep	35	39	39	scep	28	39	39
scep	35	39	39	scep	26	39	39
scep	34	39	39	scep	24	39	39
scep	37	39	39	scep	28	39	39
scep	33	39	39	scep	30	39	39
scep	35	39	39	scep	26	39	39
scep	37	39	39	scep	27	39	39
scep	33	39	39	scep	27	39	39
scep	35	39	39	scep	26	39	39
scep	37	39	39	scep	26	39	39
scep	36	39	39	scep	25	39	39
scep	31	39	39	scep	26	39	39
scep	37	39	39	scep	27	39	39
scep	35	39	39	scep	27	39	39
scep	37	39	39	scep	27	39	39
scep	36	39	39	scep	30	39	39
scep	37	39	39	scep	28	39	39
scep	38	39	39	scep	27	39	39
scep	40	39	39	scep	27	39	39
scep	37	39	39	scep	27	39	39
scep	38	39	39	scep	26	39	39
scep	34	39	39	scep	28	39	39
scep	40	39	39	scep	26	39	39
scep	35	39	39	scep	24	39	39
scep	34	39	39	scep	26	39	39
scep	34	39	39	scep	30	39	39
scep	36	39	39	scep	25	39	39
scep	38	39	39	scep	29	39	39
scep	34	39	39	scep	28	39	39
scep	35	39	39	scep	23	39	39
scep	33	39	39	scep	27	39	39
scep	35	39	39	scep	28	39	39
scep	35	39	39	scep	27	39	39
scep	35	39	39	scep	27	39	39
scep	35	39	39	scep	27	39	39
scep	38	39	39	scep	29	39	39
scep	36	39	39	scep	28	39	39
scep	39	39	39	scep	27	39	39
scep	34	39	39	scep	23	39	39
scep	36	39	39	scep	23	39	39
scep	37	39	39	scep	24	39	39
scep	37	39	39	scep	30	39	39
scep	38	39	39	scep	30	39	39
scep	32	39	39	scep	28	39	39
scep	33	39	39	scep	26	39	39
scep	35	39	39	scep	29	39	39
scep	35	39	39	scep	31	39	39
scep	36	39	39	scep	31	39	39
scep	35	39	39	scep	31	39	39
scep	36	39	39	scep	26	39	39
scep	34	39	39	scep	36	39	39
scep	37	39	39	scep	32	39	39
scep	37	39	39	scep	25	39	39
scep	35	39	39	scep	24	39	39
scep	39	39	39	scep	31	39	39
scep	35	39	39	scep	27	39	39
scep	37	39	39	scep	30	39	39
scep	39	39	39	scep	29	39	39
scep	37	39	39	scep	27	39	39
scep	36	39	39	scep	26	39	39
scep	37	39	39	scep	26	39	39
scep	37	39	39	scep	27	39	39
scep	35	39	39	scep	27	39	39
scep	36	39	39	scep	24	39	39
scep	36	39	39	scep	25	39	39
scep	36	39	39	scep	27	39	39
scep	39	39	39	scep	32	39	39
scep	34	39	39	scep	33	39	39
scep	32	39	39	scep	28	39	39
scep	36	39	39	scep	26	39	39
scep	33	39	39	scep	28	39	39
scep	38	39	39	scep	25	39	39
scep	34	39	39	scep	29	39	39
scep	35	39	39	scep	25	39	39
scep	31	39	39	scep	26	39	39
scep	34	39	39	scep	28	39	39
scep	35	39	39	scep	23	39	39
scep	36	39	39	scep	26	39	39
scep	39	39	39	scep	30	39	39
scep	33	39	39	scep	24	39	39
scep	33	39	39	scep	29	39	39
scep	34	39	39	scep	29	39	39
scep	31	39	39	scep	26	39	39
scep	34	39	39	scep	23	39	39
scep	32	39	39	scep	27	39	39
scep	36	39	39	scep	28	39	39
scep	37	39	39	scep	28	39	39
scep	37	39	39	scep	28	39	39
scep	34	39	39	scep	21	39	39
scep	35	39	39	scep	23	39	39
scep	34	39	39	scep	27	39	39
scep	33	39	39	scep	28	39	39
scep	35	39	39	scep	24	39	39
scep	35	39	39	scep	27	39	39
scep	35	39	39	scep	30	39	39
scep	39	39	39	scep	25	39	39
scep	34	39	39	scep	27	39	39
scep	36	39	39	scep	33	39	39
scep	39	39	39	scep	27	39	39
scep	38	39	39	scep	28	39	39
scep	33	39	39	scep	26	39	39
scep	34	39	39	scep	27	39	39
scep	35	39	39	scep	30	39	39
scep	36	39	39	scep	28	39	39
scep	33	39	39	scep	31	39	39
scep	34	39	39	scep	28	39	39
scep	39	39	39	scep	27	39	39
scep	34	39	39	scep	26	39	39
scep	35	39	39	scep	30	39	39
scep	33	39	39	scep	25	39	39
scep	35	39	39	scep	30	39	39
scep	36	39	39	scep	27	39	39
scep	32	39	39	scep	29	39	39
scep	35	39	39	scep	25	39	39
scep	35	39	39	scep	27	39	39
scep	34	39	39	scep	23	39	39
scep	37	39	39	scep	26	39	39
scep	38	39	39	scep	27	39	39
scep	35	39	39	scep	27	39	39
scep	36	39	39	scep	28	39	39
scep	34	39	39	scep	26	39	39
scep	37	39	39	scep	28	39	39
scep	35	39	39	scep	26	39	39
scep	36	39	39	scep	27	39	39
scep	35	39	39	scep	28	39	39
scep	35	39	39	scep	26	39	39
scep	36	39	39	scep	23	39	39
scep	36	39	39	scep	25	39	39
scep	31	39	39	scep	26	39	39
scep	34	39	39	scep	29	39	39
scep	40	39	39	scep	33	39	39
scep	36	39	39	scep	26	39	39
scep	37	39	39	scep	29	39	39
scep	35	39	39	scep	28	39	39
scep	35	39	39	scep	26	39	39
scep	39	39	39	scep	27	39	39
scep	32	39	39	scep	25	39	39
scep	34	39	39	scep	27	39	39
scep	36	39	39	scep	27	39	39
scep	31	39	39	scep	26	39	39
scep	37	39	39	scep	31	39	39
scep	35	39	39	scep	26	39	39
scep	35	39	39	scep	28	39	39
scep	35	39	39	scep	26	39	39
scep	37	39	39	scep	24	39	39
scep	36	39	39	scep	28	39	39
scep	34	39	39	scep	27	39	39
scep	39	39	39	scep	27	39	39
scep	32	39	39	scep	27	39	39
scep	35	39	39	scep	26	39	39
scep	37	39	39	scep	28	39	39
scep	33	39	39	scep	28	39	39
scep	37	39	39	scep	30	39	39
scep	35	39	39	scep	31	39	39
scep	37	39	39	scep	27	39	39
scep	35	39	39	scep	28	39	39
scep	39	39	39	scep	27	39	39
scep	36	39	39	scep	31	39	39
scep	39	39	39	scep	25	39	39
scep	33	39	39	scep	32	39	39
scep	33	39	39	scep	27	39	39
scep	36	39	39	scep	24	39	39
scep	34	39	39	scep	30	39	39
scep	37	39	39	scep	27	39	39
scep	36	39	39	scep	29	39	39
scep	32	39	39	scep	26	39	39
scep	31	39	39	scep	26	39	39
scep	35	39	39	scep	26	39	39
scep	34	39	39	scep	25	39	39
scep	35	39	39	scep	26	39	39
scep	40	39	39	scep	26	39	39
scep	38	39	39	scep	30	39	39
scep	35	39	39	scep	32	39	39
scep	34	39	39	scep	25	39	39
scep	38	39	39	scep	25	39	39
scep	35	39	39	scep	27	39	39
scep	38	39	39	scep	30	39	39
scep	38	39	39	scep	26	39	39
scep	34	39	39	scep	25	39	39
scep	35	39	39	scep	27	39	39
scep	36	39	39	scep	24	39	39
scep	35	39	39	scep	27	39	39
scep	35	39	39	scep	26	39	39
scep	39	39	39	scep	25	39	39
scep	36	39	39	scep	27	39	39
scep	40	39	39	scep	28	39	39
scep	40	39	39	scep	29	39	39
scep	36	39	39	scep	23	39	39
scep	40	39	39	scep	27	39	39
scep	35	39	39	scep	27	39	39
scep	32	39	39	scep	29	39	39
scep	34	39	39	scep	29	39	39
scep	33	39	39	scep	26	39	39
scep	34	39	39	scep	32	39	39
scep	36	39	39	scep	28	39	39
scep	37	39	39	scep	28	39	39
scep	33	39	39	scep	31	39	39
scep	35	39	39	scep	25	39	39
scep	36	39	39	scep	33	39	39
scep	38	39	39	scep	27	39	39
scep	35	39	39	scep	26	39	39
scep	35	39	39	scep	28	39	39
scep	34	39	39	scep	27	39	39
scep	35	39	39	scep	25	39	39
scep	34	39	39	scep	27	39	39
scep	35	39	39	scep	26	39	39
scep	32	39	39	scep	28	39	39
scep	37	39	39	scep	30	39	39
scep	38	39	39	scep	29	39	39
scep	33	39	39	scep	21	39	39
scep	36	39	39	scep	29	39	39
scep	38	39	39	scep	28	39	39
scep	34	39	39	scep	29	39	39
scep	36	39	39	scep	25	39	39
scep	36	39	39	scep	23	39	39
scep	38	39	39	scep	26	39	39
scep	35	39	39	scep	27	39	39
scep	37	39	39	scep	27	39	39
scep	42	39	39	scep	30	39	39
scep	35	39	39	scep	24	39	39
scep	33	39	39	scep	26	39	39
scep	36	39	39	scep	25	39	39
scep	32	39	39	scep	29	39	39
scep	34	39	39	scep	25	39	39
scep	37	39	39	scep	27	39	39
scep	32	39	39	scep	28	39	39
scep	35	39	39	scep	26	39	39
scep	33	39	39	scep	28	39	39
scep	36	39	39	scep	23	39	39
scep	32	39	39	scep	26	39	39
scep	34	39	39	scep	27	39	39
scep	36	39	39	scep	28	39	39
scep	31	39	39	scep	29	39	39
scep	37	39	39	scep	29	39	39
scep	37	39	39	scep	26	39	39
scep	36	39	39	scep	26	39	39
scep	39	39	39	scep	32	39	39
scep	33	39	39	scep	29	39	39
scep	41	39	39	scep	26	39	39
scep	32	39	39	scep	30	39	39
scep	35	39	39	scep	25	39	39
scep	37	39	39	scep	26	39	39
scep	35	39	39	scep	26	39	39
scep	37	39	39	scep	23	39	39
scep	36	39	39	scep	26	39	39
scep	34	39	39	scep	25	39	39
scep	40	39	39	scep	25	39	39
scep	36	39	39	scep	26	39	39
scep	35	39	39	scep	28	39	39
scep	35	39	39	scep	30	39	39
scep	36	39	39	scep	22	39	39
scep	36	39	39	scep	24	39	39
scep	34	39	39	scep	29	39	39
scep	36	39	39	scep	26	39	39
scep	36	39	39	scep	27	39	39
scep	35	39	39	scep	32	39	39
scep	38	39	39	scep	27	39	39
scep	36	39	39	scep	27	39	39
scep	35	39	39	scep	25	39	39
scep	43	39	39	scep	27	39	39
scep	36	39	39	scep	29	39	39
scep	34	39	39	scep	27	39	39
scep	37	39	39	scep	30	39	39
scep	36	39	39	scep	28	39	39
scep	37	39	39	scep	27	39	39
scep	36	39	39	scep	31	39	39
scep	37	39	39	scep	28	39	39
scep	32	39	39	scep	26	39	39
scep	36	39	39	scep	23	39	39
scep	39	39	39	scep	25	39	39
scep	32	39	39	scep	24	39	39
scep	35	39	39	scep	26	39	39
scep	31	39	39	scep	28	39	39
scep	35	39	39	scep	23	39	39
scep	39	39	39	scep	31	39	39
scep	34	39	39	scep	25	39	39
scep	37	39	39	scep	29	39	39
scep	37	39	39	scep	25	39	39
scep	38	39	39	scep	24	39	39
scep	35	39	39	scep	23	39	39
scep	28	39	39	scep	26	39	39
scep	34	39	39	scep	28	39	39
scep	38	39	39	scep	22	39	39
scep	35	39	39	scep	23	39	39
scep	33	39	39	scep	27	39	39
scep	33	39	39	scep	27	39	39
scep	37	39	39	scep	29	39	39
scep	37	39	39	scep	25	39	39
scep	36	39	39	scep	28	39	39
scep	33	39	39	scep	25	39	39
scep	33	39	39	scep	24	39	39
scep	36	39	39	scep	22	39	39
scep	31	39	39	scep	26	39	39
scep	35	39	39	scep	28	39	39
scep	34	39	39	scep	26	39	39
scep	33	39	39	scep	28	39	39
scep	34	39	39	scep	29	39	39
scep	35	39	39	scep	26	39	39
scep	40	39	39	scep	26	39	39
scep	37	39	39	scep	32	39	39
scep	36	39	39	scep	29	39	39
scep	36	39	39	scep	29	39	39
scep	38	39	39	scep	27	39	39
scep	35	39	39	scep	26	39	39
scep	32	39	39	scep	28	39	39
scep	34	39	39	scep	26	39	39
[truncated: 1,002 more rows]

## Sheet: Figure 2G
Figure 2G. Proposed biosynthetic pathway for BIA in Stephania species. Each cube represents the concentration of its closest compound in different tissues, namely, the root, stem, and leaf, of three Stephania species.
Index	Mass (Da)	Molecular Weight (Da)	Formula	Ionization model	Compounds	Class I	Class 2	CAS	Sj-R1	Sj-R2	Sj-R3	Sj-S1	Sj-S2	Sj-S3	Sj-L1	Sj-L2	Sj-L3	Sy-R1	Sy-R2	Sy-R3	Sy-S1	Sy-S2	Sy-S3	Sy-L1	Sy-L2	Sy-L3	Sc-R1	Sc-R2	Sc-R3	Sc-S1	Sc-S2	Sc-S3	Sc-L1	Sc-L2	Sc-L3
	597.303	596.71	C36H40N2O6	[M+H]+	Guattegaumerine(Dauriciline)	Alkaloid	Bisbenzylisoquinoline	21446-35-5	1545	598.7	646.1	50.89	37.61	223.8	53.2	16.53	41.58	177000	200700	212500	21670	21010	21010	134.6	158.8	161	87160	92130	85490	3752	2946	3597	259.2	31.72	266.3
	611.324	610.74	C37H42N2O6	[M+H]+	Daurisoline	Alkaloid	Bisbenzylisoquinoline	70553-76-3	646.6	2805	2580	416.3	483.8	558.4	543.4	340.8	429.3	102500	92940	99640	12850	12020	9857	212.9	254.7	340.1	44770	48460	50020	399	322.8	185.6	271.7	299.1	261.3
	625.348	624.76	C38H44N2O6	[M+H]+	Dauricine	Alkaloid	Bisbenzylisoquinoline	524-17-4	485.8	1383	367.9	2837	8128	1286	209.1	226.5	211.9	28580	31930	31570	5643	3537	5682	4106	6181	5198	37450	40740	37600	1598	770.9	1017	3340	3563	3131
	607.293	606.71	C37H38N2O6	[M+H]+	Cepharanthine	Alkaloid	Bisbenzylisoquinoline	481-49-2	162500	150600	155800	7883	6905	8202	22850	14070	12520	16700	14310	15310	12290	10820	9593	152100	167100	158300	8051000	9031000	8508000	221500	200700	208000	10490	12290	10450
	609.308	608.72	C37H40N2O6	[M+H]+	Fangchinoline	Alkaloid	Bisbenzylisoquinoline	33889-68-8	1375	1654	1640	78.59	64.1	79.01	116.9	138.2	174.6	60930	69190	83620	81100	60560	57490	5003	8181	6167	255300	281900	270300	11410	12370	10920	969.3	829.8	415.1
	609.308	608.72	C37H40N2O6	[M+H]+	Berbamine	Alkaloid	Bisbenzylisoquinoline	478-61-5	20320	17150	19470	288.5	646.8	475.7	5917	5196	6195	109600	132500	137500	105200	104800	74580	527.2	1133	1340	277600	302400	308500	6950	5773	5361	411.8	208.1	250.9
	623.329	622.75	C38H42N2O6	[M+H]+	Tetrandrine_Isotetrandrine_Cycleanine	Alkaloid	Bisbenzylisoquinoline	518-34-3 477-57-6 518-94-5	19290	21260	22100	584.7	275.9	329.5	3847	1104	2578	93110	70530	123900	47350	52170	42730	3746	3990	3951	1380000	1461000	1313000	46590	44990	45320	9478	8991	8870
	595.229	594.7	C36H38N2O6	[M+H]+	L-Curine	Alkaloid	Bisbenzylisoquinoline	436-05-5	2923	3249	2524	770.7	790.4	746	867.2	1090	1150	19530	17280	24860	3235	3586	3128	1296	1024	1236	93220	119100	92020	2601	3621	3333	1832	2459	1976
	154.084	153.18	C8H11NO2	[M+H]+	Dopamine	Aromatic		51-61-6	1311	2840	2233	4204	1855	2581	143.7	229.5	184.6	5369	6534	8058	3688	4857	644.3	68.64	169.1	140.1	1864	1908	1781	2930	2474	1293	1413	773.9	840.1
	137.059	136.15	C8H8O2	[M+H]+	4-HPAA	Aromatic		7339-87-9	19650	18280	20870	57630	55770	55380	30320	41860	42950	18450	17170	9189	11610	15420	15470	28700	32280	35440	13930	18210	18990	14520	13510	15380	10190	12000	11680
	272.034	271.31	C16H17NO3	[M+H]+	(S)-Norcoclaurine	Alkaloid	Benzylisoquinoline	22672-77-1	38830	36520	48910	2535	2411	1754	768.7	939.3	815	54270	58210	58480	1971	1897	1897	341.2	385.7	541.7	24440	25220	24970	31140	28990	30020	3600	3320	2850
	286.144	285.34	C17H19NO3	[M+H]+	Coclaurine	Alkaloid	Benzylisoquinoline	486-39-5	62240	63950	75830	39350	38350	36910	7367	8847	8178	7512000	7623000	8070000	37050	32030	27150	67390	66340	66540	1398000	1549000	1492000	250200	232100	258900	23710	23070	23880
	300.09	299.36	C18H21NO3	[M+H]+	(S)-N-Methylcoclaurine_(R)-N-Methylcoclaurine	Alkaloid	Benzylisoquinoline	3423-07-2 5096-70-8	146400	133600	135300	43590	37390	30890	47160	43740	43480	518900	544800	569600	38040	41550	36410	109100	107100	115000	97580	138000	130700	41590	39160	42580	8173	8643	8641
	316.096	315.36	C18H21NO4	[M+H]+	3-Hydroxy-N-methylcoclaurine	Alkaloid	Benzylisoquinoline	1936-17-0	312900	309100	311400	664.7	1024	821.6	24110	23710	20060	222300	223200	54860	12830	13190	15430	7439	5384	6401	875400	950200	911300	45180	41680	42120	10800	9705	5505
	330.089	329.39	C19H23NO4	[M+H]+	(S)-Reticuline	Alkaloid	Benzylisoquinoline	485-19-8	118900	125600	136900	213200	208200	192700	433500	411300	383300	3718000	3745000	4133000	61990	77180	63530	131400	159300	158000	372000	455300	376700	347300	349300	361500	227100	216200	210800
	328.073	327.37	C19H21NO4	[M+H]+	(S)-Scoulerine	Alkaloid	Protoberberine	6451-73-6	32100	19790	38440	2126	1815	1994	42310	43010	44460	4132000	4016000	3848000	938500	1099000	1069000	168800	170100	180800	435300	460100	346200	7622	5779	6692	850.7	1299	970.1
	328.108	327.37	C19H21NO4	[M+H]+	(S)-Corytuberine	Alkaloid	Protoberberine	517-56-6	17160	10380	15430	2384	4376	2991	35820	38670	36400	213800	218700	273900	765400	695200	680900	393400	380300	413800	473000	500800	490300	186700	183300	187700	37460	35280	35600
	343.097	342.41	C20H24NO4	[M+H]+	Magnoflorine	Alkaloid	Aporphine alkaloid	2141-09-5	11530000	12270000	13310000	408500	426700	432000	179800	268600	217300	6207000	6178000	6374000	205800	276300	232600	4378	3032	4386	984900	1098000	1028000	304700	302500	300000	65540	69160	69980
	342.097	341.4	C20H23NO4	[M+H]+	(S)-Tetrahydrocolumbamine	Alkaloid	Protoberberine	483-34-1	54200000	58230000	61250000	1931000	2053000	2034000	836400	1232000	1019000	29310000	29130000	29140000	1099000	1260000	1139000	41060	38900	42520	4726000	5155000	4856000	1460000	1430000	1511000	303500	294500	285700
	338.06	338.38	C20H20NO4	[M+H]+	Columbamine	Alkaloid	Protoberberine	3621-36-1	1523	2010	1833	144500	142100	137400	312100	326400	308700	95860	102000	91860	21070	18130	17140	6236	7026	6423	66510	77710	72960	1041	1073	1043	413.6	439.8	480.3
	340.182	339.38	C20H21NO4	[M+H]+	Canadine	Alkaloid	Protoberberine	5096-57-1	822	425.5	716.6	952.4	1156	444.7	63490	64080	72130	33610000	34850000	34210000	833900	1189000	1003000	30180	47410	47190	29330	32270	26040	1363	1277	1200	1417	1454	964.5
	337.057	336.37	C20H18NO4	[M+H]+	Berberine	Alkaloid	Protoberberine	2086-83-1	7379	7671	15950	4434	9248	6743	59.14	89.6	55.26	13420	14880	17270	44530	67570	54220	708700	627800	796100	1468	1691	1191	2868	3580	2815	1180	406	803.8
	326.057	325.36	C19H19NO4	[M+H]+	Cheilanthifoline	Alkaloid	Protoberberine	483-44-3	119500	126800	108200	5575	3239	3228	28510	27650	25970	433000	455900	413900	248500	278500	263800	24620	20120	21070	169400	179200	159500	16980	16100	17690	6874	5214	7226
	324.123	323.34	C19H17NO4	[M+H]+	Stylopine	Alkaloid	Protoberberine	4312-32-7	31210	50070	58630	35350	32640	37380	67050	75000	55680	6724000	6654000	6892000	680700	660600	701600	27890	19260	14480	140800	155900	146800	6181	4362	5188	14630	10150	15360
	321.096	320.32	C19H14NO4	[M+H]+	Coptisine	Alkaloid	Protoberberine	3486-66-6	91780	90190	117100	40.57	309.9	251	377.8	331	276.8	558300	558700	566100	4690000	5036000	4914000	15540000	14540000	15800000	73610	82820	74310	56960	51010	41280	356	249.3	306.1

## Sheet: Figure 2J
Figure 2J. Phylogenetic relationship and expression of NCS genes. Bootstrap values (> 50) were labeled in the corresponding branches.
gene name	gene ID	root	stem	leaf
ScNCS1	ScepChr8G00204230	550.76	6.44	4.25
ScNCS2	ScepChr8G00204240	322.87	41.01	172.81
ScNCS4	ScepChr11G00270500	16.46	3.07	7.41
ScNCS5	ScepChr11G00270510	0	0.61	0
ScNCS3	ScepChr11G00270540	70.52	0	0.08
SjNCS5	SjapChr2G00041930	0.11	0.62	0.04
SjNCS1	SjapChr2G00041940	8.94	262.19	505.16
SjNCS8	SjapChr2G00041950	3.36	20.88	2.14
SjNCS2	SjapChr2G00041960	0.14	18.07	900.89
SjNCS10	SjapChr7G00171990	0.07	0.54	0.08
SjNCS3	SjapChr7G00172010	73.74	7.2	386.51
SjNCS4	SjapChr7G00172020	507.1	19.45	43.45
SjNCS11	SjapChr11G00262680	54.85	11.18	3.13
SjNCS12	SjapChr11G00262690	30.7	4.44	1.51
SyNCS4	SyunChr6G00154650	0.06	30.66	5.17
SyNCS5	SyunChr6G00154660	0	41.01	6.39
SyNCS8	SyunChr6G00154690	0	1.79	0.82
SyNCS1	SyunChr8G00181890	613.41	6.85	0.28
SyNCS6	SyunChr8G00181930	1.21	22.99	77.37
SyNCS7	SyunChr8G00181950	3.37	59.18	103.9
SyNCS2	SyunChr8G00181970	4.29	152.75	451.39
NCS
(((((((ScepChr8G00204240.1:0.03231622,SjapChr7G00172010.1:0.03884483)0.8910:0.02727831,SyunChr6G00154690.1:0.02765841)1.0000:0.09601035,(SjapChr11G00262680.1:0.05870251,SjapChr11G00262690.1:0.09948958)1.0000:0.08942294)1.0000:0.06794101,(SjapChr7G00172020.1:0.12477538,(ScepChr8G00204230.1:0.04922770,(SyunChr6G00154650.1:0.00228530,SyunChr6G00154660.1:0.03295699)0.6380:0.01227241)1.0000:0.04405580…

## Sheet: Figure 3A
Figure 3A. Anti-GX_P2V, SARS-CoV-2 and SARS-CoV-2 pseudovirus activity assays of eight BIAs.
Anti-GX_P2V activity assessment of compounds
Sample	Log (contentration μM)	Percentage of Inhibition (%)			Cytoxicity (%)
Cepharanthine-GX_P2V	1.09691	99.95	99.96	99.96	16.47	16.84
Cepharanthine-GX_P2V	0.79588	96.68	97.27	97.14	10.11	12.85
Cepharanthine-GX_P2V	0.49485	77.85	80.57	80.68	-6.09	12.38
Cepharanthine-GX_P2V	0.193125	46.44	48.67	48.11	-9.71	-10.21
Cepharanthine-GX_P2V	-0.107905	14.27	7.2	6.42	22.8	13.01
Cepharanthine-GX_P2V	-0.408935	20.4	15.23	15.59	7.94	-3.65
Cepharanthine-GX_P2V	-0.69897	6.09	7.02	-1.68	4.78	-7.07
Cepharanthine-GX_P2V	-1	-0.53	2.86	-2.33	0.91	-2.9
Tetrandrine-GX_P2V	1.69897	100	100	99.99	95.27	93.37
Tetrandrine-GX_P2V	1.39794	100	100	100	43.4	47.88
Tetrandrine-GX_P2V	1.09691	100	100	100	26.59	29.08
Tetrandrine-GX_P2V	0.79588	70.2	68.63	69.1	12.02	11.78
Tetrandrine-GX_P2V	0.49485	11.3	8.42	8.09	10.28	10.78
Tetrandrine-GX_P2V	0.193125	9.37	-14.07	12.09	7.44	7.32
Tetrandrine-GX_P2V	-0.107905	-41.94	9.41	-20.22	1.52	1.78
Tetrandrine-GX_P2V	-0.408935	27.82	2.46	11.2	2.81	3.15
Berbamine-GX_P2V	1.69897	100	100	100	48.88	41.94
Berbamine-GX_P2V	1.39794	100	100	100	26.02	21.72
Berbamine-GX_P2V	1.09691	96.4	96.85	96.61	8.1	6.48
Berbamine-GX_P2V	0.79588	33.8	41.24	36.7	4.75	0.46
Berbamine-GX_P2V	0.49485	30.61	-13.75	7.87	1.95	-1.21
Berbamine-GX_P2V	0.193125	17.42	10.05	3.3	6.47	1.8
Berbamine-GX_P2V	-0.107905	3.3	-15.3	29.5	0.17	-2.72
Berbamine-GX_P2V	-0.408935	0.64	26.33	-14.4	0.77	-3.35
Fangchinoline-GX_P2V	1.09691	99.99	99.99	99.99	-6.13	-8.4
Fangchinoline-GX_P2V	0.79588	95.38	96.44	95.64	-7.83	-9.32
Fangchinoline-GX_P2V	0.49485	97.45	97.1	97.42	-9.56	-9.27
Fangchinoline-GX_P2V	0.193125	6.31	12.81	31.33	-5.17	-7.08
Fangchinoline-GX_P2V	-0.107905	14.03	9.12	11.14	-6.14	-6.54
Fangchinoline-GX_P2V	-0.408935	20.99	31.96	33.18	1.01	1.14
Fangchinoline-GX_P2V	-0.69897	9.3	9.97	-9.63	-10.39	-6.14
Fangchinoline-GX_P2V	-1	-17.19	8.4	-0.84	2.56	7.12
Isotetrandrine-GX_P2V	1.69897	100	100	100	15.84	8.68
Isotetrandrine-GX_P2V	1.39794	99.24	99.42	99.52	1.6	-1.17
Isotetrandrine-GX_P2V	1.09691	60.48	62.84	59.86	6.11	-1.78
Isotetrandrine-GX_P2V	0.79588	59.65	23.32	27.78	-1.84	-9.69
Isotetrandrine-GX_P2V	0.49485	16	38.1	31.55	5.41	-2.27
Isotetrandrine-GX_P2V	0.193125	-6.41	-13.18	-30.35	5.3	-4.32
Isotetrandrine-GX_P2V	-0.107905	-34.37	17.4	2.98	13.17	0.14
Isotetrandrine-GX_P2V	-0.408935	-7.49	-36.23	-22.14	6.75	-0.38
Cycleanine-GX_P2V	1.69897	100	100	100	12.72	3.66
Cycleanine-GX_P2V	1.39794	99.9241	99.923	99.9295	12.91	4.41
Cycleanine-GX_P2V	1.09691	99.9911	99.9891	99.9881	3.62	0.8
Cycleanine-GX_P2V	0.79588	97.5788	97.4733	97.6178	0.84	-0.67
Cycleanine-GX_P2V	0.49485	85.332	82.9949	82.1966	-1.14	-0.09
Cycleanine-GX_P2V	0.193125	63.9978	62.2708	58.5971	-4.53	-0.53
Cycleanine-GX_P2V	-0.107905	15.1867	15.3863	15.0356	-7.51	5
Cycleanine-GX_P2V	-0.408935	19.1961	9.34138	13.8485	-3.18	3.67
Dauricine-GX_P2V	1.69897	100	99.99	99.99	-0.36	-0.89
Dauricine-GX_P2V	1.39794	95.21	96.3	95.01	-2.81	-1.68
Dauricine-GX_P2V	1.09691	10.14	5.51	7.71	-2.14	-0.35
Dauricine-GX_P2V	0.79588	-36.87	-24.65	-12.54	-1.53	-1.5
Dauricine-GX_P2V	0.49485	-17.65	-33.53	-21.7	-0.22	-1.99
Dauricine-GX_P2V	0.193125	-17.64	23.55	1.92	8.31	-2.2
Dauricine-GX_P2V	-0.107905	-12.45	-3.31	-0.74	3.14	6.98
Dauricine-GX_P2V	-0.408935	-3.87	14.51	5.85	14.09	6.94
Daurisoline-GX_P2V	1.69897	99.96	99.95	99.96	3.63	2.23
Daurisoline-GX_P2V	1.39794	99.99	99.99	99.99	-2.32	-2.06
Daurisoline-GX_P2V	1.09691	34.37	9.54	43.5	0.08	-0.7
Daurisoline-GX_P2V	0.79588	-5.23	7.94	22	-0.74	-0.38
Daurisoline-GX_P2V	0.49485	1.19	-19.38		-0.57	-0.38
Daurisoline-GX_P2V	0.193125		6.47	6.83	1.61	-2.64
Daurisoline-GX_P2V	-0.107905	62.98	71.59	64.18	0.2	2.09
Daurisoline-GX_P2V	-0.408935	9.09	-2.52	-6.57	-3.31	9.33

[truncated: 28 more sheets: Figure 3B, Figure 3C, Figure 3D, Figure  4A, Figure 4B, Figure 4C, Figure 4D, Figure 4E, Figure 4F, Figure 5B,C, Figure 6A, Figure 6B, Supplementary Figure 2, Supplementary Figure 3, Supplementary Figure 4, Supplementary Figure 5, Supplementary Figure 6, Supplementary Figure 7, Supplementary Figure 8, Supplementary Figure 9E …]
